# Supplementary material for: Magnetic resonance-based eye tracking using deep neural networks
Source: Nat Neurosci. 2021 Nov 8;24(12):1772–9. doi: 10.1038/s41593-021-00947-w (PMC10097595; doi:10.1038/s41593-021-00947-w)
Supplement: Source Data Fig. 1 — Multivoxel pattern of the eyeballs. [file 41593_2021_947_MOESM3_ESM.xlsx]

## Sheet: Fig 1B
	Source data for Figure 1B can be found on Open Science Framework: https://osf.io/mrhk9/
	We provide the multivoxel pattern of the eyeballs as a function of gaze direction as NIFTI files (.nii)
