# Supplementary material for: Magnetic resonance-based eye tracking using deep neural networks
Source: Nat Neurosci. 2021 Nov 8;24(12):1772–9. doi: 10.1038/s41593-021-00947-w (PMC10097595; doi:10.1038/s41593-021-00947-w)
Supplement: Source Data Fig. 2 — Statistical source data. [file 41593_2021_947_MOESM4_ESM.xlsx]

## Sheet: Fig 2A
	Single-participant examples of successful gaze decoding
	Fixation					Smooth pursuit					Free Viewing
	Ground truth		DeepMReye			Ground truth		DeepMReye			Ground truth		DeepMReye
	X(°)	Y(°)	X(°)	Y(°)		X(°)	Y(°)	X(°)	Y(°)		X(°)	Y(°)	X(°)	Y(°)
	0	0	0.00085207	-0.0044062		1.4201968	3.8295016	0.56201279	4.013093		0.23177481	2.3197136	1.2952485	1.0705118
	0	0	0.00071018	-0.0050409		-1.1299187	3.9249759	-1.1397328	3.8736186		0.76014173	3.1713898	-1.2035606	4.1267571
	0	0	0.00376301	-0.006489		-2.0011792	3.5637164	-2.8809099	2.8394346		0.70312452	3.1612372	0.23421824	4.2986193
	0	0	0.00495221	-0.0019516		3.693578	-1.7499354	3.6766534	-1.3253466		0.62187386	1.2280066	0.37923953	1.3642075
	7.5999999	-6.9631581	6.9828448	-6.7567844		3.693578	-1.7499354	3.407001	-2.2038558		0.6492362	0.58618647	0.06066541	2.3544345
	7.5999999	-6.9631581	8.1313829	-6.527225		3.8210146	-1.4472483	3.6412616	-1.7254652		-1.0955824	-6.0112505	-2.8418999	-2.8423972
	7.5999999	-6.9631581	7.8714576	-6.7285318		4.0580769	0.26799947	3.9832964	-0.4085061		4.0101218	-6.0322299	4.401721	-6.2577624
	7.5999999	-6.9631581	7.6789842	-6.7295847		3.5987072	1.9349182	3.7667646	1.1376259		0.31626165	-5.5395808	1.8342931	-5.2795177
	7.5999999	-6.9631581	7.2244167	-6.7561979		2.4852235	3.2431836	1.7514734	3.6975472		2.0514576	-2.8954492	1.994119	-3.3935356
	0	6.9631581	0.41949403	6.3883905		0.93238425	3.978092	0.34665027	4.0194635		2.3986428	-0.9818262	3.4671631	-0.492049
	0	6.9631581	-0.0925661	6.6974964		-0.7852877	4.0097218	-0.788309	3.8348815		2.1755471	-1.4843421	0.74570107	-0.9223898
	0	6.9631581	-0.0795545	6.6066375		-2.3779011	3.323127	-2.0240316	3.4949942		-3.6727014	-2.3961773	-4.5521569	-1.0961367
	0	6.9631581	-0.0297606	6.4693251		-3.5417364	2.0373135	-3.4045887	2.1925757		-2.747139	0.86839706	-3.2707264	1.5085268
	0	6.9631581	1.0408406	5.9085073		-4.0585909	0.40134269	-3.8960955	1.0243269		-2.9329529	0.75707918	-4.0355568	0.57099068
	-9.5	-5.5705261	-7.8960752	-3.7854164		-3.8716955	-1.3055818	-3.9792814	0.82727838		-5.5662031	2.1306937	-5.9469643	1.8050528
	-9.5	-5.5705261	-9.1603279	-5.4533839		-2.9927835	-2.7816975	-3.1462946	-2.543762		-6.7593546	4.9692941	-5.9486828	4.3718586
	-9.5	-5.5705261	-9.2223129	-5.2567396		-1.569572	-3.7728131	-1.6068301	-3.7058444		-3.1315303	6.8065495	-3.6354871	6.5878625
	-9.5	-5.5705261	-9.1602144	-5.1932287		0.13666505	-4.0583873	0.01000419	-4.014617		-1.1900234	4.9206982	-3.8995357	4.6063042
	-9.5	-5.5705261	-9.0159359	-5.3368177		1.8032231	-3.6664834	1.7561884	-3.6664574		-0.2437006	6.7310028	-0.6572707	6.4487896
	9.5	-5.5705261	8.1234646	-5.975255		2.6864612	-3.080214	2.8339629	-2.9093633		-0.288468	4.6997309	-0.2523095	7.1168537
	9.5	-5.5705261	9.0811214	-5.3086853		-2.7258756	-3.0453889	-0.1387484	-4.0481892		0.3429966	0.65821588	-1.0016617	1.3854213
	9.5	-5.5705261	9.095808	-5.2692184		-2.7258756	-3.0453889	-2.7871044	-2.9307165		0.48464811	0.87325728	0.33646333	0.7702238
	9.5	-5.5705261	9.2480431	-5.4951277		-2.7258756	-3.0453889	-2.503932	-3.1844225		0.40248692	1.0348568	1.1075599	2.638896
	9.5	-5.5705261	9.1006413	-5.8673391		-3.6996295	-1.7350612	-3.5395119	-1.9480057		1.7413895	4.919014	-0.5750267	4.5755067
	-9.5	-6.9631581	-9.1183071	-6.9078751		-4.0603328	-0.0442559	-4.0178699	0.28014213		5.869895	6.2245622	5.4344225	5.1798401
	-9.5	-6.9631581	-9.0465937	-6.9232359		-3.7427049	1.6391289	-3.7701721	1.5232854		6.1277609	6.3072376	5.9676323	5.4597058
	-9.5	-6.9631581	-9.058794	-6.7367678		-2.7380815	3.0327332	-2.810282	2.7941787		5.0237069	6.5043697	4.9586182	6.5679045
	-9.5	-6.9631581	-9.1137238	-6.2168927		-1.2336562	3.8955984	-1.0165365	3.7871037		4.217658	4.8577433	4.3559465	4.2270637
	-9.5	-6.9631581	-9.1177826	-5.7694044		0.47673646	4.058363	0.61001509	3.9716499		1.0788763	5.466372	0.50185919	5.9494209
	-6.6500001	-2.0889473	-8.6354952	-5.045929		2.1028476	3.5036583	0.9915396	3.9384828		-1.7291164	5.8428345	-0.5567498	5.7498369
	-6.6500001	-2.0889473	-6.3475647	-1.8102391		3.3663549	2.3156433	3.2809374	2.4010472		-5.5524912	5.157198	-5.897439	5.31604
	-6.6500001	-2.0889473	-6.314908	-1.9612837		4.0206714	0.72716343	3.7782297	1.2626169		-5.192996	3.504365	-5.0923381	3.423269
	-6.6500001	-2.0889473	-6.4798241	-1.9073781		3.9641821	-0.9898721	3.8273249	-1.3090515		-4.5219631	1.5641966	-3.7606072	0.93058872
	-6.6500001	-2.0889473	-6.5431023	-1.9586319		3.196825	-2.5451868	2.9872935	-2.7516413		-3.8477407	0.19626373	-4.574976	0.36907366
	-2.8499999	-4.8742104	-4.8771381	-3.1185389		1.8530211	-3.6415615	1.1882039	-3.8832512		-3.0190701	0.17053026	-2.5126882	-0.4576296
	-2.8499999	-4.8742104	-2.7393847	-4.789012		0.19230628	-4.0605764	0.33370122	-4.0370336		-3.1010654	0.4041667	-3.9732254	1.839525
	-2.8499999	-4.8742104	-2.8172226	-4.6948557		-1.2816815	-3.8809903	-0.5131618	-4.0210028		-0.4307854	0.55122375	0.16383055	4.3966713
	-2.8499999	-4.8742104	-2.8421216	-4.6451998		0.35476369	-3.7251434	-0.216158	-4.0242538		0.34021938	1.0169548	0.0560562	0.44239926
	-2.8499999	-4.8742104	-3.195339	-4.4114728		1.9912089	-3.5692968	1.3135986	-3.8581755		0.2640115	0.83593345	0.49568689	-0.0013388
	-9.5	5.5705261	-8.4493389	4.8050671		1.9912089	-3.5692968	1.687103	-3.7433295		0.25614405	0.87050736	1.8525808	0.14126186
	-9.5	5.5705261	-9.3766088	5.4174356		3.34443	-2.3445218	2.2952702	-3.284193		3.9085083	1.4029603	3.3967113	-0.3679988
	-9.5	5.5705261	-9.4389029	5.8951001		4.0262694	0.09810165	3.8548002	-0.9133267		3.3577535	5.8747368	5.127008	3.0699377
	-9.5	5.5705261	-9.3445282	5.6942253		3.227963	2.5024178	3.000896	2.7026379		5.5500622	5.9278998	5.3094797	4.9228601
	-9.5	5.5705261	-9.1278992	5.3505592		1.1126591	3.9298573	-0.1050904	4.039299		4.2288136	3.6447024	5.0774169	3.9810374
	-7.5999999	-6.9631581	-6.9304509	-2.1649313		-1.4369879	3.8231945	-2.0423574	3.4082665		1.0554644	5.6837468	1.7173297	6.2609334
	-7.5999999	-6.9631581	-7.1894221	-6.6936216		-3.4399047	2.203552	-3.4749448	1.9155104		-0.4423739	6.0533686	-2.620254	7.665309
	-7.5999999	-6.9631581	-7.4656544	-6.3981524		-4.0230403	-0.293064	-3.9446001	0.93729722		-3.2717075	6.1255569	-4.4439745	6.5053835
	-7.5999999	-6.9631581	-7.4867616	-6.3469672		-3.1047134	-2.6537707	-3.7881031	-0.8111301		-6.3224459	4.172286	-5.6334772	4.326252
	-7.5999999	-6.9631581	-8.2852201	-5.7641768		-0.8994961	-3.9849136	-0.018002	-4.0419502		-6.4935322	4.2823777	-5.9907961	5.2174845
	-7.5999999	6.9631581	-7.0998859	2.7301035		1.6412259	-3.7409966	1.3669986	-3.8197646		-5.664494	3.7534728	-4.4478922	5.4997654
	-7.5999999	6.9631581	-7.2781839	6.7155294		3.5412693	-2.0367017	2.8205414	-2.8630841		0.6204257	1.7214352	0.07170431	1.549618
	-7.5999999	6.9631581	-7.0786171	6.8931031		4.0269947	0.48736113	3.9710503	-0.1517477		1.0248687	0.37261489	0.29316235	0.08829283
	-7.5999999	6.9631581	-7.3402472	6.769033		2.9744115	2.7990971	2.346015	3.0909925		-4.8435855	-6.1149521	-0.8403555	0.56935239
	-7.5999999	6.9631581	-7.8236532	6.7887611		0.7325145	4.0181599	-0.5019381	3.9960589		-5.6397409	-6.9827709	-4.651176	-5.6209812
	9.5	6.9631581	8.6915989	5.9114447		0.43981162	4.063417	-1.2054491	3.8040128		-5.3393726	-6.0496297	-3.8944783	-3.4668694
	9.5	6.9631581	9.0620689	3.0339587		4.0871496	0	3.2852399	2.3393812		-2.4684205	-3.6613021	-1.5345339	-1.781085
	9.5	6.9631581	9.029191	4.3788495		4.0871496	0	3.9927015	-0.4043093		-4.5739884	-6.727088	-3.4854426	-4.888237
	9.5	6.9631581	9.0755863	5.143095		4.0089164	-0.7894663	3.7230914	-1.4481014		0.69352889	0.73596185	0.20119028	0.24036229
	9.5	6.9631581	9.0739403	6.1951818		3.3300261	-2.3676052	2.5224094	-3.2337995		-4.6976032	-8.0150709	-4.0849924	-3.8109765
	-2.8499999	4.8742104	-2.0413132	3.5196733		2.0624294	-3.5271773	1.2301728	-3.8503411		-5.4444189	-8.4554672	-3.6960716	-7.4701824
	-2.8499999	4.8742104	-0.9504758	2.3844709		0.43022287	-4.0583544	-0.039722	-4.0266914		-5.9043722	-6.5571189	-4.1789684	-6.3273215
	-2.8499999	4.8742104	-1.62546	4.2747822		-1.2780397	-3.8808718	-0.308629	-4.037921		4.0594873	-6.5200787	1.3181138	-6.040678
	-2.8499999	4.8742104	-0.7162739	4.6152811		-2.7728601	-3.0014727	-2.3605204	-3.3225973		2.3609507	-6.0658131	4.3787732	-5.7860389
	-2.8499999	4.8742104	-0.7586097	4.8187418		-3.7676833	-1.5808547	-3.9104779	-0.9858472		2.5159731	-1.5726589	3.3000307	-3.7483392
	-9.5	6.9631581	-7.5927272	5.3726215		-4.0579433	0.10764687	-3.9739094	0.92370057		-3.5738511	-3.0816319	-2.1162908	-3.2036099
	-9.5	6.9631581	-8.5939331	4.8419709		-3.6722512	1.7922537	-3.6407895	1.8359338		-5.1731253	3.0415277	-5.0595732	0.79051095
	-9.5	6.9631581	-9.309454	5.7360954		-2.5978522	3.153687	-3.0481105	2.7026978		-5.4174452	6.3015423	-5.766984	5.7724791
	-9.5	6.9631581	-9.5212021	6.297534		-1.0718474	3.9428093	-1.2096493	3.778105		-4.0228214	3.70893	-3.9687588	1.7560132
	-9.5	6.9631581	-9.5337067	6.0765805		0.6436497	4.0348921	0.15606844	3.9645905		-5.3409953	1.9873943	-5.7543173	1.9407036
	9.5	-6.9631581	7.8493404	-5.6617699		2.2453613	3.4136539	1.9067638	3.5381019		-0.693217	5.2662725	-1.5479183	4.2082462
	9.5	-6.9631581	9.5478754	-6.257093		3.4501238	2.1889205	2.5912702	3.0163882		1.1858164	7.0496955	1.1834745	6.9431267
	9.5	-6.9631581	9.5498991	-6.2225513		3.7465792	1.6333823	3.4487653	2.0582561		5.3987474	6.6493821	6.2369046	5.1632109
	9.5	-6.9631581	8.6559	-6.3796401		4.0871496	0	3.862227	1.0566401		4.9989233	6.6654654	6.4370861	5.721427
	9.5	-6.9631581	8.8125925	-6.6414576		4.0871496	0	4.0307627	-0.4750666		5.7546482	3.740159	5.6845989	2.7123187
	2.8499999	-4.8742104	1.6379373	-5.4402618		4.0524635	0.51617587	3.2169726	-0.5640739		5.6231551	1.7514844	5.2537575	-2.2505436
	2.8499999	-4.8742104	2.7101941	-4.6847448		2.937217	2.8380814	2.4933205	3.1377878		2.7745163	0.62817508	1.7611189	-0.8066539
	2.8499999	-4.8742104	2.8580213	-4.7786102		0.67943752	4.0216751	-0.8532896	3.9699826		4.2921209	0.26179454	4.1242485	-0.2166292
	2.8499999	-4.8742104	2.6092873	-4.4497299		-1.8435643	3.6445961	-2.190479	3.4099443		2.6260567	2.9934783	2.4789882	2.8226829
	2.8499999	-4.8742104	2.8114319	-4.7182798		-3.6588058	1.8170745	-3.5619764	1.878196		4.3284459	5.5087023	4.1996856	4.2179041
	6.6500001	2.0889473	4.5324278	-2.0455384		-4.0179052	-0.7336059	-3.9755347	0.79422677		2.4786897	6.6418152	1.0390691	6.1976385
	6.6500001	2.0889473	7.0192518	2.023242		-2.7982535	-2.9751482	-2.8266582	-2.8817115		0.95290172	6.8561697	-0.0144963	7.2298117
	6.6500001	2.0889473	6.8910937	2.2971449		-0.4862465	-4.0221806	-0.9444232	-3.9600275		-0.0966747	3.9000499	-2.6440673	5.2876902
	6.6500001	2.0889473	7.5787945	2.6642079		2.0155787	-3.5523515	1.1341882	-3.9023986		0.19641668	2.487318	-0.9875169	2.1848421
	6.6500001	2.0889473	7.0060272	1.5338467		3.7414432	-1.6401994	2.933954	-2.8538966		0.11270022	0.89771587	-1.8185811	0.36742151
	7.5999999	6.9631581	7.1332569	3.1239719		3.9782825	0.92472923	3.8806553	-0.7052966		0.3772763	0.65038788	-0.7847354	-0.5409424
	7.5999999	6.9631581	8.143527	6.204423		2.6529343	3.1054575	2.5511489	3.0478461		0.37935376	-1.2482591	-0.9698019	-1.3156495
	7.5999999	6.9631581	8.3378658	6.1677465		0.2919502	4.0274391	-0.8491688	3.9282122		2.7419741	-1.3704352	1.9783773	-0.7397214
	7.5999999	6.9631581	7.8675423	6.1926527		-2.1830168	3.4520373	-1.911732	3.6338146		4.8504162	-3.5227656	3.6336474	-2.6659656
	7.5999999	6.9631581	7.5315537	6.3378944		-3.3343003	2.3637331	-3.4678783	2.168983		5.5667801	-3.7276092	5.7861204	-3.9226882
	0	0	2.8023365	4.2981105		4.0871496	0	0.78490722	3.7855649		6.583118	-5.7068129	5.7522039	-4.5271163
	0	0	0.00621039	0.00079413		4.0871496	0	4.0069952	-0.32845		6.363575	-7.4557562	5.7890053	-6.687232
	0	0	-0.0103661	0.00833134		4.0870905	0.01444428	4.0318289	-0.0594513		3.2701268	-7.0965819	3.5903182	-6.6946383
	0	0	-0.0031962	-0.0009399		3.7533517	1.6146202	3.6137514	1.7212802		1.3402401	-6.9595823	0.70707595	-6.3090248
	0	0	0.00362824	-0.0034153		2.7458084	3.0262508	1.9727534	3.518626		0.96274519	-6.9397259	-1.0707762	-5.6212254
	-6.6500001	2.0889473	-6.77774	1.7155218		1.2591078	3.8874512	0.06716363	3.9854598		-3.3912516	-8.244545	-3.6323626	-6.2906775
	-6.6500001	2.0889473	-7.6204891	1.1010845		-0.4501853	4.0599985	-0.9247848	3.9485502		-5.1275139	-7.6718287	-3.5650382	-6.7652836
	-6.6500001	2.0889473	-6.8495502	1.5177976		-2.094008	3.5085149	-2.278734	3.3206825		-7.1720324	-7.5062404	-5.1461339	-5.3076701
	-6.6500001	2.0889473	-6.5646696	1.8145628		-3.3511379	2.3376088	-3.015563	2.6961818		-6.3171186	-4.7880416	-5.6756816	-4.9755812
	-6.6500001	2.0889473	-6.2560134	2.1206367		-4.0158272	0.75344205	-3.4486122	2.1361494		2.282151	-4.9575391	2.8368239	-6.9510098
	0	-6.9631581	0.38357309	-0.1168039		-3.9705665	-0.9639245	-3.9419351	1.0185218		1.3503141	-4.1540542	1.8050588	-4.8518877
	0	-6.9631581	-0.5002801	-6.2234917		-3.2133968	-2.5242214	-3.1618347	-2.5248845		0.71703482	-2.8278117	1.4606795	-1.6582239
	0	-6.9631581	-1.3973148	-5.7646923		-1.876793	-3.6293576	-1.4962003	-3.758945		1.271939	-3.5493779	2.1831002	-2.9876871
	0	-6.9631581	-1.0461713	-5.7771711		-0.2189934	-4.0605268	0.34443292	-4.019197		1.0939535	-1.9543085	-1.6980853	-1.6480442
	0	-6.9631581	-0.5031208	-6.2496014		1.477525	-3.8094063	1.1597149	-3.850832		4.6224675	7.1249814	4.19489	7.00109
	9.5	5.5705261	7.0326204	2.7765889		2.924753	-2.8536942	2.7552199	-2.7980289		3.4400067	6.9894319	4.2872229	6.1978984
	9.5	5.5705261	8.9491997	6.0903721		3.7465792	-1.6333823	3.9212689	-0.9624646		-1.6098876	7.0173316	-2.7978959	6.7932348
	9.5	5.5705261	8.9311047	6.1274672		4.0871496	0	4.0132623	-0.2126258		-2.0810785	6.6424389	-3.0484009	6.8348188
	9.5	5.5705261	9.0353336	5.83039		4.0829973	0.16492556	3.9883533	0.25955102		-2.6196465	7.1064968	-4.6732674	5.4575167
	9.5	5.5705261	8.8748264	5.7479239		3.6731772	1.7896934	3.9914289	-0.2279145		-5.8178883	7.2299042	-5.9028368	6.3258972
	2.8499999	4.8742104	5.1939287	4.2627125		2.6582284	3.1030817	3.576607	1.8937964		-3.1485105	5.3895211	-5.0405059	4.6678352
	2.8499999	4.8742104	2.9634848	4.6467791		1.2046062	3.9043972	2.265342	3.3465104		-2.410996	5.3810058	-4.0923138	4.6024432
	2.8499999	4.8742104	2.952539	4.6337266		-0.4478126	4.0612798	1.0243191	3.9088595		-1.0455033	3.6207404	-1.3937842	3.2038918
	2.8499999	4.8742104	2.9997475	4.6687036		-2.040441	3.5404458	-0.6555979	3.9687421		-0.2254683	3.5683477	-0.9583244	4.6794019
	2.8499999	4.8742104	2.8580322	4.7140255		-3.2896113	2.423573	-2.9722757	2.7578645		-1.6508766	4.8045464	-2.303592	4.1815438
	-9.5	0	-6.9270554	3.3145003		-3.9821842	0.91511387	-3.9436398	0.61211365		-5.2918234	5.9632416	-5.4558601	5.9888344
	-9.5	0	-9.1124926	0.04189147		-4.0176096	-0.7443594	-4.0150003	0.12710774		-0.2004345	6.2036047	-0.3328722	5.9611568
	-9.5	0	-9.1443357	-0.0100514		-3.3813274	-2.2945137	-3.2904601	-2.3435221		4.5610714	5.0276165	4.6448698	5.0246458
	-9.5	0	-8.0103226	0.66850877		-2.1896605	-3.4501638	-2.1410036	-3.3614357		3.6818669	3.2154646	4.0142784	1.6814868
	-9.5	0	-7.8571548	0.79753637		-0.6366401	-4.0364475	-0.7152517	-3.9660769		-2.1718862	3.3705282	-3.5870752	2.6415815
	9.5	0	7.0975714	-0.2731288		1.0369033	-3.9522293	0.73013312	-3.9526622		-5.9394712	2.1951036	-5.8105803	2.4475722
	9.5	0	8.0739021	-0.7755333		2.5233927	-3.2136772	2.014235	-3.4730086		-2.5503883	1.2055697	-3.216054	1.3387735
	9.5	0	8.8737011	-0.2137359		3.5934646	-1.9447994	2.7927978	-2.921741		2.4081955	1.2869051	2.6454663	-0.7302241
	9.5	0	9.1170082	-0.0695167		3.7465792	-1.6333823	3.6442432	-1.7963002		3.60623	0.19206801	3.6342487	-0.1126319
	9.5	0	8.2081499	-0.4623045		0	0	1.32E-05	4.40E-05		-5.4633932	-0.1224868	-5.008029	-0.31808
	0	0	0.15535596	-0.1077792		0	0	4.31E-05	8.16E-05		-5.1449537	-1.2425156	-6.0277982	-0.3920124
	0	0	0.00605068	0.01166824		0	0	1.46E-05	7.85E-05		3.7533698	-1.2211957	1.602355	-2.516073
	0	0	-0.0032393	0.0087367		0	0	-1.55E-05	0.00022102		0.55114126	-2.247129	0.45523775	-2.1566858
	0	0	0.00440499	0.01024765		0	0	0.00011974	0.00038144		-3.7201495	-2.4869204	-5.1123009	-2.3714681
	0	0	-0.0042495	0.00656014		0	0	-9.66E-05	0.00014598		1.0499167	-2.9258473	-0.0953204	-3.0544808
	6.6500001	-2.0889473	5.9444857	0.19564298		0	0	-3.44E-05	6.24E-05		4.8417749	-4.2842641	3.9974079	-4.0056391
	6.6500001	-2.0889473	6.807416	-1.6929767		0	0	3.18E-05	-0.0001202		6.1801243	-4.2705665	6.1623626	-3.8227801
	6.6500001	-2.0889473	6.7037191	-2.1335852		0	0	0.00018507	0.00032187		3.0402088	-1.5810705	1.2561767	-2.4156237
	6.6500001	-2.0889473	6.8700519	-1.7624288		0	0	-1.03E-05	0.00030772		0.73485291	0.66470623	-2.4355116	2.5110965
	6.6500001	-2.0889473	6.7142401	-1.787492		0	0	3.93E-05	9.93E-05		0.50161254	0.87935448	0.40296546	0.42769867
	0	0	8.21E-06	-0.001135		0	0	0.00074475	0.00040654		0.49640036	0.74310595	-0.3916488	0.7336728
	0	0	-0.0012405	-0.0015054		0	0	8.03E-05	8.04E-05		4.9882498	-3.2677624	4.035892	-3.8096321
	0	0	-0.0001625	-0.0010116		0	0	-8.36E-05	-9.74E-05		-4.0993843	-7.6924877	-3.2805443	-6.9365578
	0	0	-0.0027062	0.00436889		0	0	4.45E-05	0.00014644		-6.8361735	0.53658104	-5.6593509	-1.1232476
	0	0	0.47639462	0.70894331		0	0	0.00020453	0.00017759		-6.4307346	5.8736315	-5.5407476	4.8862448
	7.5999999	-6.9631581	6.8357935	-1.8790078		0	0	0.00044529	4.47E-05		-6.2111902	6.07265	-4.1604247	7.481946
	7.5999999	-6.9631581	7.9766111	-6.574357		4.0871496	0	3.4230368	-0.06673		-0.8935053	2.1791909	-3.8020885	5.370585
	7.5999999	-6.9631581	7.8765469	-6.6692886		4.0871496	0	3.8959274	-1.0596308		-6.1474886	4.0104952	-2.9917188	5.4471788
	7.5999999	-6.9631581	8.1463757	-6.5299282		4.081748	0.16806713	3.9751821	-0.8217076		-6.1292353	1.6312072	-5.3263588	3.9416649
	7.5999999	-6.9631581	7.7760959	-6.7357721		3.1689501	2.5767651	3.5811744	1.8858982		-6.5686741	-4.7185774	-5.5448084	-5.5512118
	0	6.9631581	-0.1427745	5.9185438		1.0210369	3.9546638	1.9528275	3.5773456		-2.1969581	-5.9434423	-2.8854346	-6.410181
	0	6.9631581	0.04511728	6.6844969		-1.5488875	3.7801614	-1.236186	3.8420942		-0.3824566	-5.7377858	-0.9951955	-6.7920341
	0	6.9631581	0.07810083	6.6646833		-3.4901876	2.1230206	-3.4659939	2.0582893		5.4297028	-3.550307	5.2933679	-4.3926039
	0	6.9631581	0.03510918	6.7396784		-4.0225935	-0.3628798	-3.9000344	-0.7065904		5.2238474	1.8295062	5.8872213	1.8065393
	0	6.9631581	0.29205263	6.412745		-3.0422034	-2.7252021	-3.4540899	-2.1097007		5.2434702	4.7129416	5.3363619	2.9355943
	-9.5	-5.5705261	-8.0434752	-4.1725655		-0.8309308	-3.9989107	-0.0692713	-4.0145063		4.3151078	6.2036362	4.495657	4.4990892
	-9.5	-5.5705261	-9.2803459	-5.434032		1.7047145	-3.7115631	1.5818598	-3.7170639		0.85349977	5.5046625	0.13470347	3.7010705
	-9.5	-5.5705261	-9.2577963	-5.2290668		3.5748935	-1.9753294	2.7332172	-2.9664733		-1.0770819	4.5892115	-1.0603808	3.9124918
	-9.5	-5.5705261	-9.0424767	-5.3012824		4.0273929	0.556867	4.0223641	0.49216703		-2.1314988	1.8191164	-3.1974001	1.3630345
	-9.5	-5.5705261	-8.1340151	-4.0743871		2.9085479	2.8674493	2.84093	2.8984718		-0.1035709	0.191295	-0.6545804	-0.0809132
	9.5	-5.5705261	8.1759911	-5.8723636		0.63893676	4.0225677	1.1639552	3.8737326		-0.3893029	-0.8461945	-0.4746024	-0.5460041
	9.5	-5.5705261	9.232872	-5.5781507		-1.8801101	3.6259198	-0.9031062	3.9764075		0.31481087	0.31378961	-0.8414428	1.1009724
	9.5	-5.5705261	9.2146015	-5.4781137		-3.3343003	2.3637331	-3.5580771	1.7953324		0.3560158	0.34669659	-0.1763015	-0.3277714
	9.5	-5.5705261	9.421627	-5.7438946		3.3276794	2.3730447	-2.0435014	3.5165591		0.07578129	-1.1547685	-1.8134727	-1.0910742
	9.5	-5.5705261	9.4305305	-5.7565999		3.3276794	2.3730447	3.7481995	1.3992589		2.6356425	-1.3987278	2.9967952	-2.4458408
	-9.5	-6.9631581	-9.2393112	-6.9026709		3.3276794	2.3730447	3.4032383	2.266521		1.3092717	-2.3430395	2.9099598	-1.7823344
	-9.5	-6.9631581	-9.0755482	-6.8458681		1.6932895	3.7168205	2.0727093	3.5096726		3.2177508	-4.3188887	2.1462281	-3.6390989
	-9.5	-6.9631581	-9.0911579	-6.0382571		-0.8432446	3.9963531	-0.3403503	4.04107		5.3335876	-5.4477444	5.1148262	-6.6950808
	-9.5	-6.9631581	-9.1433802	-6.0219851		-3.05059	2.7158301	-3.0195403	2.678431		3.4057207	-5.4623408	4.2441335	-5.9007359
	-9.5	-6.9631581	-9.2221136	-5.4460678		-4.0267143	0.37513354	-3.9774184	0.19349939		3.5249569	-5.0400171	2.8548517	-4.5478201
	-6.6500001	-2.0889473	-7.173368	-2.6428833		-3.4836311	-2.1337562	-3.5614717	-1.920382		3.5848248	-5.0512848	3.9463325	-4.5086012
	-6.6500001	-2.0889473	-6.3613091	-1.9172554		-1.5137711	-3.7934453	-1.8885025	-3.5356548		3.1118026	-4.4207397	3.6433358	-5.484282
	-6.6500001	-2.0889473	-5.9639702	-1.2611209		1.0332046	-3.9514832	0.68646455	-3.9386907		3.1922343	-4.1024861	4.1616497	-5.0958123
	-6.6500001	-2.0889473	-6.2375183	-2.1000602		3.1768489	-2.5669785	2.5902524	-3.081902		4.2746468	-5.0477352	3.9343479	-4.1633425
	-6.6500001	-2.0889473	-6.6784806	0.25865462		4.0205908	-0.1554965	3.9913521	-0.6887347		5.0119848	-5.3572001	5.0230227	-4.7268257
	-2.8499999	-4.8742104	-3.4552326	-4.3120031		3.3777201	2.2977576	3.5707071	1.8962841		1.9426036	-5.4717073	1.4278054	-5.8482351
	-2.8499999	-4.8742104	-3.6853704	-4.0531988		1.3546615	3.8540425	1.6083808	3.7156661		0.23758215	-4.6137314	-0.5742363	-6.2703781
	-2.8499999	-4.8742104	-3.450716	-4.3083711		-1.2208185	3.8976383	-0.9534434	3.9548845		-3.8686244	-5.9760294	-4.7396989	-5.1623454
	-2.8499999	-4.8742104	-3.1678224	-4.3389087		-3.2958932	2.4122953	-2.9272175	2.8302922		-7.3778405	-4.7382703	-6.1439242	-4.8096423
	-2.8499999	-4.8742104	-2.7683778	-4.6329031		-4.086689	0.03684889	-3.9790063	0.46611115		-6.5250859	-0.5280465	-5.8941407	-1.5606403
	-9.5	5.5705261	-8.7932186	5.4049969		-4.0871339	-0.0114256	-4.0154762	0.21139722		-6.6288843	4.499402	-5.2935858	2.6518807
	-9.5	5.5705261	-9.0817871	5.2453442		0	0	0.00083585	0.00084007		-4.725934	6.9479814	-4.6273394	6.934288
	-9.5	5.5705261	-9.2646904	6.0992227		0	0	0.00019424	6.21E-05		-2.0961323	6.4271946	-2.5094643	6.009181
	-9.5	5.5705261	-8.9414778	6.3525476		0	0	0.00034837	0.00012775		2.5070384	6.4220419	4.0491867	5.7833133
	-9.5	5.5705261	-8.8679142	6.4269123		0	0	-0.0001108	0.00011945		5.3982282	6.74192	4.3090844	4.3137474
	-7.5999999	-6.9631581	-6.8583069	-1.635746		0	0	0.0003407	0.00023331		1.5429928	1.6531029	1.4529729	3.2532635
	-7.5999999	-6.9631581	-7.3642607	-6.3681192		0	0	-0.0001071	9.92E-05		0.2909534	0.82277131	-0.0111856	5.6491232
	-7.5999999	-6.9631581	-7.0881371	-6.8052359		0	0	8.89E-05	0.0001517		5.7092547	6.3307309	3.228559	4.7221618
	-7.5999999	-6.9631581	-7.1671963	-6.7760692		0	0	0.00022053	4.58E-05		4.5950098	6.6980219	5.4823885	5.6670094
	-7.5999999	-6.9631581	-7.8407087	-5.7895565		0	0	0.00026694	0.00059732		-0.3109309	7.1357722	1.4812191	6.6816196
	-7.5999999	6.9631581	-8.3232632	5.4009867		0	0	0.00017647	-0.0001057		-5.2997894	6.8626709	-4.9051752	6.9971385
	-7.5999999	6.9631581	-7.768672	6.6937799		0	0	5.44E-05	4.02E-05		-5.4215822	4.9028988	-5.4959831	5.2079859
	-7.5999999	6.9631581	-8.4214153	6.1459665		0	0	0.00020914	-0.000119		-6.7227335	0.2369118	-5.6476212	1.7784836
	-7.5999999	6.9631581	-7.4088912	6.7718801		0	0	0.00021033	0.00013649		-6.5165744	-3.173002	-5.9365997	-4.1772871
	-7.5999999	6.9631581	-8.019371	6.5574188		0	0	6.31E-05	7.76E-05		-6.3181286	-6.3874669	-5.555953	-6.3010979
	9.5	6.9631581	7.8337522	5.9831891		0	0	3.78E-05	-0.0001713		-3.6963892	-8.2119102	-3.5367541	-7.8337502
	9.5	6.9631581	9.0906782	6.2680349		0	0	0.00026263	7.48E-05		3.6392515	-7.352354	4.699316	-7.1466532
	9.5	6.9631581	8.9747143	6.5134153		0	0	0.00010471	0.00017667		6.1572037	-6.1376123	6.4212217	-5.8673434
	9.5	6.9631581	8.858366	6.1922998		3.3276794	2.3730447	3.1368403	1.5946283		1.1489719	-5.2144012	0.19680823	-6.5176382
	9.5	6.9631581	8.9708481	6.2074151		3.3276794	2.3730447	3.3593826	2.2969673		-1.5738629	-3.9338665	-3.7689116	-4.7197838
	-2.8499999	4.8742104	1.94565	4.6159401		2.9703484	2.805656	3.5238383	1.9489932		4.0426588	-2.7092285	4.0887861	-3.1737456
	-2.8499999	4.8742104	-0.0091905	0.02228865		1.5544779	3.7786548	2.1461041	3.4375548		1.3554935	-1.9315464	2.2000704	-2.4579906
	-2.8499999	4.8742104	-2.5517173	4.8377023		-0.136202	4.0583749	0.46028021	3.9969449		-0.6369782	-2.2243578	0.70461667	-1.2513849
	-2.8499999	4.8742104	-2.5981045	4.9135017		-1.8178864	3.6596327	-1.8083942	3.6293073		0.49894965	-0.9137168	0.55060881	-0.6893904
	-2.8499999	4.8742104	-2.5142524	4.8327227		-3.171771	2.5757372	-3.2527728	2.4075999		0.059784	-0.0838153	0.4959577	0.29471126
	-9.5	6.9631581	-9.2100897	6.5742431		-3.9502001	1.0442524	-3.7771506	1.5074234		-0.0367599	0.31971148	0.37115476	0.60615271
	-9.5	6.9631581	-7.4952106	3.6658556		-4.0302811	-0.6718428	-3.9811411	-0.1730345		0.12935829	0.66436291	0.57442206	0.58090281
	-9.5	6.9631581	-9.2053032	6.1073618		-3.3888955	-2.2831945	-3.6502779	-1.7369692		0.33060527	0.66049051	0.0880274	0.08581648
	-9.5	6.9631581	-9.281867	5.8493857		-2.1364312	-3.4828458	-2.3506911	-3.2698932		6.2224655	5.8179655	5.5114989	5.3705411
	-9.5	6.9631581	-9.4224873	6.0473742		-0.5159072	-4.0531979	-0.2239257	-4.0232134		3.7104897	6.9890394	4.5572166	5.7193651
	9.5	-6.9631581	8.4271679	-5.2678428		1.1958253	-3.9069939	1.0211333	-3.9157958		5.339571	3.8635392	4.8692894	3.9514089
	9.5	-6.9631581	9.5451918	-6.3776517		2.6961532	-3.0700798	2.2644327	-3.2980337		5.5170794	3.4853077	5.2887163	3.6226287
	9.5	-6.9631581	9.4929848	-6.2338047		3.7270317	-1.6753973	3.0814259	-2.56985		2.397959	5.449059	2.0119505	4.7906408
	9.5	-6.9631581	9.3816633	-6.2699194		4.0605288	0.02139337	3.7637317	-1.5696063		-0.0745072	6.4612451	-1.0160875	5.22156
	9.5	-6.9631581	8.8362741	-6.377028		3.9987535	0.84543693	3.6798921	1.7289492		-1.4813046	5.3573694	-0.1412065	3.9405897
	2.8499999	-4.8742104	2.8449607	-4.7358246		1.9912089	-3.5692968	3.0663533	-2.7201004		0.44378245	2.9789653	1.4759171	0.7981025
	2.8499999	-4.8742104	2.7896905	-4.8125353		1.9912089	-3.5692968	0.90687907	-3.9344509		-2.6203697	5.4767828	-3.4644136	6.1652231
	2.8499999	-4.8742104	2.7106481	-4.6346531		2.1020272	-3.5037363	1.2193985	-3.8248386		-5.0208282	6.2242332	-4.9767628	5.6381869
	2.8499999	-4.8742104	2.7661157	-4.6766691		3.3564801	-2.3299537	2.8066106	-2.8899343		-4.3466258	3.3960476	-4.3435564	3.7075987
	2.8499999	-4.8742104	2.7837236	-4.6239638		4.0209112	-0.7279624	3.1244154	-2.5828609		-4.7481813	1.7840383	-3.5611715	2.5153742
	6.6500001	2.0889473	5.284544	1.3534951		3.9602993	1.0052903	3.9882021	0.79094231		-0.4256075	1.825816	-1.0281447	1.3586342
	6.6500001	2.0889473	6.6638412	2.4849946		3.1969905	2.5443683	3.1243865	2.6346509		1.6333042	1.5712771	1.6999252	0.41503471
	6.6500001	2.0889473	6.8888659	0.34567922		1.8684939	3.6336312	2.0201993	3.5216751		1.068711	0.47370887	1.2486362	0.64321053
	6.6500001	2.0889473	6.8050442	2.4851565		0.20967087	4.0605497	0.36925602	4.0022359		-5.1987233	-0.4444969	-5.0102959	1.2431383
	6.6500001	2.0889473	6.5918431	2.6457791		-1.5018468	3.8002691	-0.9284747	3.9517965		-6.3106728	-2.2214389	-5.6446848	0.47779506
	7.5999999	6.9631581	8.0193157	6.1919675		-2.9425554	2.8347697	-2.6083326	3.0780382		-7.2310305	-5.9832487	-5.7977438	-3.7323871
	7.5999999	6.9631581	8.7332392	6.1789703		-3.847728	1.3746116	-3.7224305	1.6018665		-8.4300499	-8.4877272	-5.8559628	-6.1512499
	7.5999999	6.9631581	8.0095024	6.4078808		-4.0603991	-0.3285631	-3.9221022	0.77679181		-1.6780365	-2.2787058	2.1693091	0.45336738
	7.5999999	6.9631581	7.6782799	6.3358059		-3.5776124	-1.9736546	-3.7636826	-1.488621		0.76218379	0.65166378	0.19154516	1.3862643
	7.5999999	6.9631581	8.0395489	6.3449807		-2.4500749	-3.2698312	-2.020911	-3.4746459		0.10389149	0.94934499	1.3528901	1.0797651
	0	0	5.6174955	2.5558877		-0.8732188	-3.9918976	-0.8465931	-3.9150336		-4.2618227	-4.4524336	-1.2941805	-3.5662079
	0	0	-1.5655531	-1.2247738		0.39885879	-4.0676413	0.25735849	-4.0084414		4.5492911	-7.0968652	4.5656404	-6.0423517
	0	0	-0.0179424	0.02198894		3.3276794	-2.3730447	0.49543789	-3.9970012		5.6984673	-0.3256448	5.8781853	-1.2665079
	0	0	-0.0033429	0.0004242		3.3276794	-2.3730447	3.1239562	-2.5549998		4.8972216	6.5626564	4.8596749	3.9606979
	0	0	-0.0101043	0.00609924		3.3276794	-2.3730447	2.5749812	-3.1559129		-6.5463476	7.1371512	-4.5022154	6.1162634
	-6.6500001	2.0889473	-6.3091621	2.0151556		2.3141294	-3.3674111	2.2107887	-3.3827114		-6.7073293	-2.905637	-5.7398691	0.32010311
	-6.6500001	2.0889473	-6.7427807	1.7183619		0.70902777	-4.0242939	0.88198054	-3.9515676		-3.9427378	-4.4491568	-4.3349075	-3.6114519
	-6.6500001	2.0889473	-7.2889652	3.1629114		-1.0239208	-3.955524	-0.7129055	-3.9565108		-3.6329389	-3.0317731	-3.8742104	-1.8219057
	-6.6500001	2.0889473	-6.8628821	2.9743767		-2.5593886	-3.184979	-2.2057567	-3.3977358		-0.1247898	-4.8426538	-0.6901693	-6.6440706
	-6.6500001	2.0889473	-7.2963867	3.2170346		-3.6423864	-1.8513694	-3.6366467	-1.7382189		2.0976815	-3.7061553	3.5144382	-4.8916993
	0	-6.9631581	-2.4633093	-4.8277225		-4.0605516	-0.1904612	-4.0176268	-0.0390422		3.8532326	-1.6587275	4.5906887	-2.615211
	0	-6.9631581	-0.8897677	-5.892909		-3.7989695	1.504118	-3.3502369	2.2963631		0.13329577	0.5419054	1.0170889	-0.2199911
	0	-6.9631581	-0.5786971	-6.2523718		-2.8331623	2.9446199	-2.8543911	2.8475218		0.54809308	1.6367731	0.77992088	0.45916319
	0	-6.9631581	-0.0817067	-6.6203489		-1.3564844	3.8541551	-1.9067097	3.5163012		-1.9596761	4.4285421	-2.75719	3.3690073
	0	-6.9631581	-3.2100387	-4.6482744		0.34772986	4.0605278	0.39399701	3.9993348		0.68314099	5.773118	1.1675329	4.6884155
	9.5	5.5705261	6.6921167	1.2968118		2.0051734	3.5604692	2.0036893	3.5293126		-1.2023128	6.8318486	-0.2441102	4.536963
	9.5	5.5705261	9.1355667	5.9986587		3.2915168	2.4214907	3.4277606	2.1798904		2.3320179	6.9609694	1.3390732	4.8848662
	9.5	5.5705261	9.0224028	6.0354013		3.9959621	0.85441864	3.8900394	1.1543421		3.9538383	6.7501707	3.7860107	4.9534082
	9.5	5.5705261	7.4731007	4.4297638		4.0051584	-0.8138958	3.6868062	-1.6751362		4.9182682	6.235477	5.300014	4.6350517
	9.5	5.5705261	7.4021721	3.815733		3.9987535	-0.8454369	3.9802856	-0.6901896		4.781683	3.4556794	5.1794577	2.4060903
	2.8499999	4.8742104	2.6138501	4.6415873		0	0	0.00020746	-6.50E-05		3.340734	1.9890437	4.2639999	0.68607444
	2.8499999	4.8742104	3.060334	4.6317196		0	0	0.000277	0.00027962		3.5781627	1.0796845	2.6627393	0.31102407
	2.8499999	4.8742104	2.9344871	4.5932469		0	0	0.00101592	0.00129507		4.2291656	-0.6076032	3.7038965	-1.4890919
	2.8499999	4.8742104	2.8314383	4.6668282		0	0	0.0001372	-0.0001855		4.0431108	-2.0397296	2.6219041	-2.107367
	2.8499999	4.8742104	2.7599239	4.7960258		0	0	0.0001368	0.00041116		4.9664354	-5.4992433	5.3224173	-5.8590488
	-9.5	0	-6.341918	2.1459987		0	0	0.00039994	0.00021382		4.2022843	-6.7074652	5.1682587	-6.0007386

## Sheet: Fig. 2B
Single-participant examples of successful gaze decoding
Real Euclidean Error							Predicted Error
Dataset	1	2	3	4	5		Dataset	1	2	3	4	5
Subject 1	1884636	27941135	4422712	50841004	22192271		Subject 1	7172094	42047605	14005511	33295512	9375212
Subject 2	12300877	11000762	32835403	46020126	1433128		Subject 2	21450631	38349247	42154613	49658781	13954408
Subject 3	471591	2140787	10204992	55313188	29830742		Subject 3	8161888	5967275	20675132	65149671	27718917
Subject 4	16859505	17326547	9557202	68279982	28527787		Subject 4	22690566	43295273	21482423	76164681	50936663
Subject 5	17397428	2291458	28590816	9453622	14684178		Subject 5	23607114	1172485	4983556	20496938	18007101
Subject 6	25168282	1	108269	8780387	4491431		Subject 6	19780599	1	38054085	73668379	853204
Subject 7	10309877	24414408	25386733	37946334	1219127		Subject 7	17206985	35239172	49026096	39267972	6095206
Subject 8	51515669	23745297	0	71873361	57376379		Subject 8	35880619	35168386	0	9171619	94859189
Subject 9	6732703	0	12039328	3712	30332536		Subject 9	15003891	0	904428	61385107	33838013
Subject 10	48246515		9066917	8981967	1		Subject 10	53546184		17404111	46487439	1
Subject 11	60963202		6648447	2478859	47535345		Subject 11	69190979		3070527	2837103	72751904
Subject 12	15740846		8445074	58947331	13339676		Subject 12	24126418		10639189	62659609	14078505
Subject 13	36267874		1	53434539	29195997		Subject 13	17312893		1	36347124	12989205
Subject 14	1483384		5047324	2868118	6856266		Subject 14	3340025		14343913	49463633	484524
Subject 15	6458719		10537779	1	40667787		Subject 15	20107582		33975044	46656922	0
Subject 16	20448162		17389485	53274745	30791035		Subject 16	26192561		27897605	20635612	26013392
Subject 17	29499754		13767806	21984495	36608496		Subject 17	23244843		32788992	0	33494702
Subject 18	86435062		826371	61374056	1033814		Subject 18	85621154		14371446	43846801	20183137
Subject 19	42125612		51756352	63433075	0		Subject 19	21338789		77818877	11496218	992149
Subject 20	27664146		25858784	30498281	20760712		Subject 20	29282716		46628505	2600925	35039175
Subject 21	17295867		40761787	13776998	46304527		Subject 21	19765112		55077446	26741311	51116461
Subject 22	3753171		30649671	0	40918395		Subject 22	6473703		57961863	16630036	37228137
Subject 23	4634611		4787428	9289248	45989335		Subject 23	8355499		759746	1	12636611
Subject 24	11673302		5478696	74232078	2292742		Subject 24	13044041		12634379	6197592	24532491
Subject 25	53130734		14256673		25311732		Subject 25	4884854		3382611		35356969
Subject 26	29064804		4751643		10340989		Subject 26	23828167		6939863		3986219
Subject 27	25252038		13896275		37033999		Subject 27	3378365		21522544		45307386
Subject 28	2117597		5339534				Subject 28	26687759		13207078
Subject 29	81017417		9681708				Subject 29	59386885		16237302
Subject 30	46667588		7892216				Subject 30	44656962		1401397
Subject 31	3087443		14067341				Subject 31	6607857		23725569
Subject 32	71869719		15734775				Subject 32	32655197		2717604
Subject 33	0		3844209				Subject 33	361865		12097777
Subject 34	36147466		1976456				Subject 34	23991741		1380855
Subject 35	23903786						Subject 35	39867142
Subject 36	30325511						Subject 36	21497795
Subject 37	10094965						Subject 37	1089978
Subject 38	43387869						Subject 38	40831479
Subject 39	23514085						Subject 39	21991445
Subject 40	12679192						Subject 40	19192521
Subject 41	2162938						Subject 41	5608658
Subject 42	20914657						Subject 42	28659841
Subject 43	51943755						Subject 43	3411327
Subject 44	401245						Subject 44	9421083
Subject 45	16850606						Subject 45	33925995
Subject 46	348149						Subject 46	7698216
Subject 47	80159307						Subject 47	86442244
Subject 48	99329841						Subject 48	82678145
Subject 49	17014538						Subject 49	23964565
Subject 50	51520538						Subject 50	46929702
Subject 51	4600488						Subject 51	12812138
Subject 52	30734068						Subject 52	29224977
Subject 53	1634549						Subject 53	7794546
Subject 54	31212783						Subject 54	35281622
Subject 55	45776084						Subject 55	42887843
Subject 56	20092492						Subject 56	17749581
Subject 57	4117514						Subject 57	12602814
Subject 58	723686						Subject 58	5039614
Subject 59	7173033						Subject 59	15403546
Subject 60	2401279						Subject 60	7264808
Subject 61	3741035						Subject 61	908756
Subject 62	2750816						Subject 62	4981677
Subject 63	71126109						Subject 63	83325404
Subject 64	15468022						Subject 64	17060807
Subject 65	39678207						Subject 65	36683664
Subject 66	48631755						Subject 66	44310737
Subject 67	29980016						Subject 67	26325127
Subject 68	2794533						Subject 68	7211285
Subject 69	43446961						Subject 69	36825243
Subject 70	9221469						Subject 70	14195764
Subject 71	38733712						Subject 71	36834529
Subject 72	93866098						Subject 72	1
Subject 73	50595278						Subject 73	50120872
Subject 74	37148708						Subject 74	26119
Subject 75	12976784						Subject 75	19038776
Subject 76	4518609						Subject 76	12453049
Subject 77	6797516						Subject 77	9356818
Subject 78	10390374						Subject 78	9855695
Subject 79	17761786						Subject 79	19579728
Subject 80	119147						Subject 80	26202068
Subject 81	34820017						Subject 81	35114399
Subject 82	1						Subject 82	91076297
Subject 83	8625122						Subject 83	16236737
Subject 84	5902088						Subject 84	15436579
Subject 85	26852897						Subject 85	28182808
Subject 86	5168335						Subject 86	10565805
Subject 87	17972149						Subject 87	28654394
Subject 88	7146363						Subject 88	16812474
Subject 89	1984407						Subject 89	2903458
Subject 90	45867068						Subject 90	24745382
Subject 91	5442657						Subject 91	12595561
Subject 92	2088025						Subject 92	7281211
Subject 93	14303492						Subject 93	17480738
Subject 94	83263427						Subject 94	80593199
Subject 95	15341905						Subject 95	28157914
Subject 96	3841049						Subject 96	10014908
Subject 97	17066731						Subject 97	18383595
Subject 98	13908038						Subject 98	16870576
Subject 99	5477893						Subject 99	817377
Subject 100	13168441						Subject 100	17689504
Subject 101	1332249						Subject 101	3097744
Subject 102	87659359						Subject 102	949054
Subject 103	3546577						Subject 103	8722568
Subject 104	33318216						Subject 104	22727334
Subject 105	46752542						Subject 105	29800189
Subject 106	28430435						Subject 106	2539444
Subject 107	23809199						Subject 107	23075087
Subject 108	2990189						Subject 108	7111353
Subject 109	11815264						Subject 109	18463193
Subject 110	6017179						Subject 110	16444559
Subject 111	13315853						Subject 111	14200887
Subject 112	21013						Subject 112	0
Subject 113	48834988						Subject 113	30466461
Subject 114	18951647						Subject 114	22022678
Subject 115	50953221						Subject 115	48716363
Subject 116	2644087						Subject 116	6947735
Subject 117	4698813						Subject 117	53599256
Subject 118	36252111						Subject 118	38129336
Subject 119	41425389						Subject 119	70864487
Subject 120	52578145						Subject 120	35213739
Subject 121	79265302						Subject 121	91370869
Subject 122	2364154						Subject 122	4772079
Subject 123	17796551						Subject 123	22119489
Subject 124	15984248						Subject 124	18764217
Subject 125	54157215						Subject 125	73141575
Subject 126	51527458						Subject 126	23682044
Subject 127	6176794						Subject 127	24238388
Subject 128	37543738						Subject 128	57823968
Subject 129	7765774						Subject 129	20283456
Subject 130	11804271						Subject 130	20057681
Subject 131	4508805						Subject 131	16664542
Subject 132	42510563						Subject 132	40975052
Subject 133	28577644						Subject 133	29195815
Subject 134	36033607						Subject 134	38820317
Subject 135	46724752						Subject 135	34089851
Subject 136	24083111						Subject 136	29123485
Subject 137	4640417						Subject 137	7405449
Subject 138	70258409						Subject 138	90554309
Subject 139	4055261						Subject 139	988837
Subject 140	5587105						Subject 140	12978613
Subject 141	13800754						Subject 141	21632661
Subject 142	6940984						Subject 142	13158502
Subject 143	6697597						Subject 143	908749
Subject 144	14223149						Subject 144	23522979
Subject 145	10193912						Subject 145	17929967
Subject 146	2512321						Subject 146	6662624
Subject 147	6104587						Subject 147	1518306
Subject 148	11176886						Subject 148	16326956
Subject 149	28064835						Subject 149	31482378
Subject 150	402711						Subject 150	27700153
Subject 151	33958131						Subject 151	40384924
Subject 152	3540129						Subject 152	6142773
Subject 153	4996843						Subject 153	13012756
Subject 154	20382084						Subject 154	17063336
Subject 155	11580332						Subject 155	18259153
Subject 156	9625067						Subject 156	15190899
Subject 157	460801						Subject 157	11910156
Subject 158	38874963						Subject 158	20914991
Subject 159	11794887						Subject 159	12473289
Subject 160	862604						Subject 160	3391254
Subject 161	5817169						Subject 161	12582895
Subject 162	16925572						Subject 162	28218892
Subject 163	9284413						Subject 163	17769706
Subject 164	14340137						Subject 164	16505824
Subject 165	83929485						Subject 165	75006443
Subject 166	842235						Subject 166	6311125
Subject 167	194463						Subject 167	622732
Subject 168	55285257						Subject 168	71462828
Subject 169	8470844						Subject 169	14050756
Subject 170	12428261						Subject 170	19763322

## Sheet: Fig 2C
Group results: Gaze decoding in out-of-sample participants
	Top panel: Group-results boxplots							Bottom panel: Group-results heatmaps
	Dataset:	1	2	3	4	5		Dataset 1																					Dataset 2
	Subject 1	91345166	90451367	89000906	8334291	85914331		165263	123701	19873	97174	16371	49303	327099	386927	421424	898718	428397	571095	603868	523321	39895	371816	4902	313434	56561	124438		0	0	0	0	0	23535	0	0	0	23535	45351	68209	0	0	0	0	0	0	0	0
	Subject 2	85139097	943046	97473382	87120848	91583025		18076	3155	240385	357924	475973	1369462	596276	826131	727096	7479	859056	855565	463871	708174	1772735	388423	297507	120833	222718	113183		0	0	0	0	0	0	0	0	0	1755	45351	22676	22676	22676	0	0	0	0	0	0
	Subject 3	90109321	96143355	93086064	85159736	83811206		477846	308585	483021	304158	492325	1390328	1045338	649349	1201969	964489	677331	702481	696332	828021	1343116	705499	539967	318246	462026	46919		0	0	0	0	0	0	0	0	44924	157652	7616	22676	0	52806	1755	0	0	29949	0	22676
	Subject 4	85604917	9204821	93098645	81890159	8949566		464453	587369	40119	51833	50089	1234968	1456613	1371396	1120329	955363	889537	745117	989374	937868	1815798	894556	537028	87182	172541	251371		23535	23535	0	27579	0	0	0	622477	327069	500778	686005	450436	194669	80203	0	0	23535	29949	0	23535
	Subject 5	82970602	96895936	957045	89696574	87470442		416566	398439	851371	597435	600105	89524	991077	1563645	1796473	1677777	1382028	640963	930283	1970075	1534123	58581	450847	772163	714662	602457		0	0	22676	0	0	182655	471899	120587	170051	188005	33459	40226	279389	548955	528269	0	0	0	0	0
	Subject 6	76115849	7055137	94368946	71579134	87005214		212903	390802	505243	683807	670072	918901	1238931	1691442	1858658	1989913	1479638	1139769	1318356	1652387	1426331	1205108	1083932	53273	469695	766759		22857	22857	0	0	112685	168289	29949	52806	417302	307373	471932	155504	147965	107782	365695	174954	0	0	27579	0
	Subject 7	84190352	89800247	1342864	89727704	94636241		405795	50014	898986	955959	128018	1657047	1553568	222048	258409	2518656	21524	1653504	1957378	1527413	2386214	1625357	104231	1031156	961232	841246		0	0	0	27579	5128	60103	15013	145838	501594	11342	945636	754893	259242	15146	80203	241178	1755	0	0	27579
	Subject 8	49150688	89347078	95697498	75141762	72645825		414826	41743	552746	727465	1127778	1210202	2281185	3882844	446533	4826019	3934624	3736575	2490279	4347372	2116865	1700566	910049	862722	704443	852233		0	27579	22857	362061	60326	163121	325196	313271	882195	2157608	328454	17535	749843	266697	22676	110357	155281	0	0	0
	Subject 9	90253405	96203002	9407735	86277901	89985981		184445	354574	421957	573704	662916	1976801	2366829	6433666	1310082	1870875	13449253	11402217	8341744	413152	216816	1387507	823566	761263	52961	550964		0	0	27579	317139	46211	129806	241471	80728	2393746	7456842	8799805	4923726	1679861	360592	325246	151399	475669	22857	0	22676
	Subject 10	63479793		89607685	76872134	50540575		451693	601672	450999	551732	73906	1265898	2210251	4783453	14138546	63609586	70792969	19362032	6551855	2488509	924328	1138995	90095	603785	584746	494193		27579	0	0	456152	55157	158896	62743	189577	7047692	752138	82463618	10850777	2751302	892572	227559	27579	248046	0	0	1755
	Subject 11	50163744		92218694	93323534	84162857		283602	523358	738165	1046775	1208168	1439361	253289	5745132	13082616	71941813	92199264	17896028	6245535	2989808	1886493	1289865	955842	966568	470876	473263		0	0	0	50892	110314	326738	605549	1645268	6531407	65244469	78077366	9499795	2413932	436691	126414	116524	326738	0	29949	0
	Subject 12	86695277		94545687	81585579	9204165		451084	546972	725494	624806	800452	1041967	3161773	6649154	13121836	20451532	19411898	13831585	8855971	3794379	2337624	1418014	1298486	786064	481386	660618		23535	22676	0	143063	108641	266839	408839	1099703	2890517	9510171	8612491	3483616	1103292	299427	218956	151307	416136	0	0	0
	Subject 13	63082251		65683323	85890321	92706831		625221	527292	395796	747315	1037749	1003536	2535418	4101817	4147581	640658	6084752	4507343	3890605	3416953	2888164	1247534	136788	1135218	1385814	663008		0	50436	14975	278038	50436	27579	195421	621405	1751366	3225677	2173083	1341729	416875	128133	105027	155666	55545	0	0	0
	Subject 14	94619654		82680425	89769955	94167285		490524	43583	844628	1110583	939965	1413495	1572814	2266991	3002648	3351793	3059597	289223	2103567	2030623	1799396	1918903	1608589	134642	636345	404735		0	29949	0	27579	271171	103738	50254	21771	583515	1032525	1242623	623492	180104	78692	91562	402675	27579	0	0	0
	Subject 15	90592545		74416192	70769851	92162041		228048	303481	571796	1114325	98922	1101666	1196824	1686739	2018948	2390759	1956034	1595755	1619844	1414962	141192	1371295	98045	877188	414084	490568		0	0	0	0	55157	242758	55157	160226	163637	346949	318281	115483	89847	57528	273298	23535	22676	0	0	0
	Subject 16	77973156		87966407	82976775	7811748		381643	344488	287537	729828	42454	1086952	155857	1533493	1405081	1552575	174774	1516391	1401639	1781704	104254	1158926	461503	520272	607502	362483		0	0	0	0	22676	9371	411315	67804	153813	185453	339242	174499	220486	216466	359282	0	22857	0	0	0
	Subject 17	76556655		95778672	82800448	80366477		196544	351982	221999	272446	581991	1215878	1819826	181094	695926	1335885	137799	681162	121157	1180335	129554	338251	783822	371173	467318	179522		0	45533	0	14975	0	0	115055	387736	239796	29371	728695	296218	177528	27579	0	0	0	27579	0	0
	Subject 18	1204863		96575696	85956266	94488962		164526	383655	133103	362178	45479	1079976	1533164	998995	709272	997244	689838	1301753	952517	982957	1564792	713726	430704	158697	102517	286417		0	0	0	0	0	0	0	22676	0	52625	22857	14975	0	37832	0	0	0	0	0	0
	Subject 19	61212202		93197854	84211964	93040585		172989	351039	444974	373838	210568	1653567	47565	727636	692455	923007	726775	706991	533505	614426	1241228	604216	328908	129644	296435	255995		29949	0	0	0	0	0	23535	22676	0	1755	0	0	22676	0	0	0	0	0	0	0
	Subject 20	74971358		94277301	87613223	87278329		216269	126507	369139	370162	404596	483099	400504	658908	740726	812405	480958	1097364	582921	263922	429477	212942	477809	133172	248871	316105		0	0	0	27579	0	0	23535	0	14975	22676	53484	0	0	23535	0	22857	0	0	0	0
	Subject 21	79611907		84964644	89098196	88655102
	Subject 22	86351033		94801476	93953359	8647547
	Subject 23	92366885		93961587	76872217	87580401
	Subject 24	76954692		95043843	79694773	93994033
	Subject 25	56093917		91329478		73221031
	Subject 26	70148614		90756893		92692528
	Subject 27	70720331		96760663		85578091
	Subject 28	78298229		95930745
	Subject 29	30518614
	Subject 30	68359004
	Subject 31	93944022
	Subject 32	32428635
	Subject 33	95806138
	Subject 34	55515253
	Subject 35	7980581
	Subject 36	69618669
	Subject 37	85288046
	Subject 38	63974608
	Subject 39	77146183
	Subject 40	87065429
	Subject 41	93849686
	Subject 42	83993969
	Subject 43	58462774
	Subject 44	95283683
	Subject 45	90632516
	Subject 46	89276776
	Subject 47	16892487
	Subject 48	-923577
	Subject 49	77634594
	Subject 50	59827018
	Subject 51	88856064
	Subject 52	77824416
	Subject 53	95823644
	Subject 54	7830979
	Subject 55	66398909
	Subject 56	695949
	Subject 57	91983429
	Subject 58	98554111
	Subject 59	91488197
	Subject 60	9569611
	Subject 61	94680451
	Subject 62	94659019
	Subject 63	40016313
	Subject 64	84562261
	Subject 65	51564982
	Subject 66	60143201
	Subject 67	76501943
	Subject 68	91982453
	Subject 69	5817141
	Subject 70	87583946
	Subject 71	71761194
	Subject 72	1997156
	Subject 73	54195519
	Subject 74	69454922
	Subject 75	76020142
	Subject 76	90436407
	Subject 77	87164719
	Subject 78	81666237
	Subject 79	73806785
	Subject 80	85050709
	Subject 81	7089832
	Subject 82	1185416
	Subject 83	91536305
	Subject 84	90356505
	Subject 85	7938916
	Subject 86	91818932
	Subject 87	82054629
	Subject 88	92890039
	Subject 89	91162134
	Subject 90	50980791
	Subject 91	91469569
	Subject 92	91559859
	Subject 93	84091135
	Subject 94	21976935
	Subject 95	75834347
	Subject 96	95306393
	Subject 97	724262
	Subject 98	86308247
	Subject 99	91662822
	Subject 100	89386713
	Subject 101	93132126
	Subject 102	5749113
	Subject 103	89681693
	Subject 104	64169589
	Subject 105	56815127
	Subject 106	75974304
	Subject 107	74751984
	Subject 108	89706311
	Subject 109	85144383
	Subject 110	92800238
	Subject 111	88645987
	Subject 112	96033234
	Subject 113	47513498
	Subject 114	71471524
	Subject 115	47996382
	Subject 116	92091636
	Subject 117	58372961
	Subject 118	6466666
	Subject 119	65865725
	Subject 120	51692449
	Subject 121	25277981
	Subject 122	90132328
	Subject 123	83966542
	Subject 124	80094631
	Subject 125	5622934
	Subject 126	37954832
	Subject 127	92308499
	Subject 128	70644321
	Subject 129	80509107
	Subject 130	81124945
	Subject 131	9409764
	Subject 132	69234118
	Subject 133	64584154
	Subject 134	59394166
	Subject 135	64880746
	Subject 136	82354953
	Subject 137	87368019
	Subject 138	35117303
	Subject 139	93140488
	Subject 140	91508253
	Subject 141	7938721
	Subject 142	93307329
	Subject 143	93698268
	Subject 144	90332342
	Subject 145	89727742
	Subject 146	94736754
	Subject 147	88803515
	Subject 148	83045084
	Subject 149	79956211
	Subject 150	75343395
	Subject 151	66962793
	Subject 152	92696738
	Subject 153	94026561
	Subject 154	67104364
	Subject 155	78757872
	Subject 156	86909237
	Subject 157	89985918
	Subject 158	53185502
	Subject 159	81851565
	Subject 160	94401965
	Subject 161	89292283
	Subject 162	88122711
	Subject 163	939247
	Subject 164	85316778
	Subject 165	24641006
	Subject 166	90118045
	Subject 167	96511515
	Subject 168	53702957
	Subject 169	87420869
	Subject 170	89108261
[truncated: 60 more columns]

## Sheet: Fig 2D
Small training-set required
Free Viewing
Number of participants in training set:	1	2	3	4	5	6	7	8	9	10	11	12	13	14	15	16	17	18	19	20	21
Subject 1	1	0.6601453441	0.5613699792	0.3609563823	0.4098798486	0.2216958645	0.2127631471	0.1802350598	0.1255179609	0.199288178	0.0999975999	0.1032367248	0.0580940069	0.1223522704	0.0615457496	0.07729077	0.0492622089	0.0015868019	0.0254153709	0	0.0174458003
Subject 2	1	0.6071558279	0.4083916429	0.5425260529	0.4304177053	0.2823913696	0.3083269777	0.4388175655	0.4260291948	0.1601421925	0.3373002944	0.2122996753	0.1883035695	0.1100084206	0.108460666	0.1009451632	0.0514520269	0.0682618973	0.085411641	0.0061123099	0
Subject 3	1	0.5439417464	0.4876581037	0.4878765326	0.3052887274	0.1934158535	0.1494433287	0.2655115511	0.2558494566	0.1320528764	0.2077542469	0.1226243459	0.0789882932	0.0889677351	0.0342770071	0.059298829	0.0191673943	0.0240616331	0.064293402	0.0197211757	0
Subject 4	1	0.5384077153	0.3710364895	0.4242169039	0.2554752861	0.177330426	0.1120969504	0.2166858915	0.1887675542	0.1341625039	0.126362348	0.0886093297	0.033783768	0.0682388461	0.0287188054	0.0629294383	0	0.029774915	0.0107986062	0.014049827	0.0074953776
Subject 5	1	0.5778134404	0.4498464013	0.4801239053	0.3694845383	0.2505053808	0.1584480756	0.1803237225	0.1566559932	0.1944598587	0.0680502116	0.1308243018	0.0406289974	0.0909308954	0.0239500275	0.0974897587	0.0504384312	0.0108537064	0.0246580132	0	0.0090697472
Subject 6	1	0.5034904435	0.41803104	0.3826346808	0.3766504788	0.1921251345	0.1628317462	0.1951873709	0.1212323143	0.1457950057	0.1066480534	0.0755901945	0.0598681486	0.0617636902	0.0269751088	0.0307611908	0.0525777298	0.0005378697	0.0074315455	0.0065219113	0

## Sheet: Fig 2E
No hemodynamic lag
Eyeballs
Time shift (s):	0	1	2	3	4	5	6	7	8	9	10
Subject 1	0.944503563	0.8899424174	0.8154207765	0.7538781997	0.6468434896	0.5170627749	0.468148161	0.4218289922	0.3418574277	0.3091334889	0.3314662536												0.8764287773	0.872837021	0.8789869828	8540269274	9091351674
Subject 2	0.9052764652	0.8248146903	0.6973906475	0.6141186023	0.4950254425	0.3632372687	0.2896707034	0.3005008357	0.2586014541	0.2219870641	0.2210529408												0.7900395249	0.7673620108	0.7764199585	7476431662	8304602479
Subject 3	0.8895674021	0.7618496871	0.6212795589	0.4870420613	0.387121372	0.3209520355	0.280899691	0.2647660221	0.2213606601	0.2209404897	0.2363172909												0.6664692119	0.6545936676	0.6395847792	6513272443	7237082329
Subject 4	0.8780991804	0.8123666972	0.7323608711	0.674299776	0.5634372355	0.495193828	0.4153413278	0.4183576018	0.409684918	0.3400305551	0.3675920685												0.5862955669	0.5500101161	0.4532972137	5438350782	5810388722
Subject 5	0.9114704842	0.8383825247	0.7669589752	0.6742171032	0.540222444	0.4021319854	0.3353239428	0.3105701462	0.2471815798	0.2048593492	0.1961446907												0.464695101	0.4407899893	0.335318619	4146555191	4099226085
Subject 6	0.9435510648	0.8974446437	0.8316831586	0.7885807752	0.7154662502	0.5822973309	0.4318944183	0.3660158501	0.3075509868	0.2815552731	0.2454723898												0.3382020301	0.3244560156	0.2643700536	2962033653	2787646294
Subject 7	0.9337003239	0.8884334604	0.7822058759	0.6965188903	0.560149008	0.4448344102	0.3716713288	0.2610019465	0.1921262327	0.1753549509	0.1739663571												0.2683280187	0.2859164832	0.2395949036	2345877953	2262183612
Subject 8	0.9139130039	0.8476115471	0.7656000172	0.6924367214	0.581858932	0.4074763379	0.2941045159	0.2988811956	0.2451461025	0.2219825667	0.227495826												0.2116284967	0.2385320321	0.2261854881	2124966696	2328110472
Subject 9	0.8023866449	0.7336295404	0.6660258557	0.5787114139	0.439370346	0.291848533	0.2335718481	0.2392047321	0.2178942799	0.1947760591	0.1724730126												0.1611368956	0.1963790002	0.174285495	2151255535	2136976276
Subject 10	0.8953106133	0.8323684902	0.7397062738	0.6029498226	0.4311575302	0.2933053863	0.2088901335	0.1824499698	0.1916486772	0.174909241	0.1634926879												0.1151209794	0.1976155175	0.1945048732	2076314301	1799219474
Subject 11	0.9074537276	0.8245632084	0.7198626887	0.6110308452	0.466208313	0.3176573635	0.2685223035	0.232339151	0.1819608527	0.1731129174	0.1577148696												0.1054265499	0.195706098	0.1721020459	1737624616	1520060198
Subject 12	0.8802675451	0.7559593648	0.6515151896	0.5932528074	0.4464844061	0.3123090573	0.2671188275	0.2274348534	0.2141636952	0.2229843476	0.2299568483
Subject 13	0.7646129258	0.6509321557	0.5422501555	0.4534797534	0.3151556524	0.1891303549	0.1365798887	0.1428985764	0.1249128922	0.0979946678	0.1205196147
Subject 14	0.8585349193	0.708639908	0.5780823947	0.4778753686	0.3661818763	0.2847627175	0.2243040559	0.2180573433	0.2311597116	0.1930696004	0.1901720135
Subject 15	0.8280645888	0.6751966006	0.560731671	0.4814191345	0.3980201926	0.3347355834	0.3010746327	0.2692764878	0.2241686865	0.206179095	0.21030111
Subject 16	0.8731041109	0.7850493769	0.6679753068	0.6129519382	0.5140045562	0.3722902536	0.2653559449	0.2183008487	0.1661235501	0.1873550445	0.182110623
Subject 17	0.8619609468	0.7418605494	0.6666391924	0.6007647422	0.4892363108	0.3303658328	0.2928834805	0.272334075	0.2240650528	0.1858215391	0.1740724738
Subject 18	0.7549505208	0.580714781	0.4432290137	0.3140071815	0.2904611843	0.1922723223	0.1781318381	0.1561933196	0.1761467105	0.1467102641	0.1164889615
Subject 19	0.8757674162	0.7187661903	0.6062284997	0.507753482	0.3597637972	0.2509166829	0.215216642	0.200902418	0.1945404638	0.1946990834	0.1853334275
Subject 20	0.8603488517	0.7540708894	0.6244574669	0.4924787069	0.3455725226	0.2355079269	0.1880709504	0.1966034021	0.1640558322	0.1153664909	0.1264132381
Subject 21	0.8372690705	0.7308436608	0.6116602958	0.4968977542	0.366631708	0.2531091663	0.2028260736	0.1887104534	0.1769818091	0.1650024004	0.1630469576
Subject 22	0.8645992313	0.7545744174	0.6478586405	0.5578379462	0.4506010686	0.3259315513	0.2243749926	0.2377969484	0.1876148525	0.1724274502	0.1984997898
Subject 23	0.8764287773	0.7900395249	0.6664692119	0.5862955669	0.464695101	0.3382020301	0.2683280187	0.2116284967	0.1611368956	0.1151209794	0.1054265499
Subject 24	0.872837021	0.7673620108	0.6545936676	0.5500101161	0.4407899893	0.3244560156	0.2859164832	0.2385320321	0.1963790002	0.1976155175	0.195706098
Subject 25	0.8789869828	0.7764199585	0.6395847792	0.4532972137	0.335318619	0.2643700536	0.2395949036	0.2261854881	0.174285495	0.1945048732	0.1721020459
Subject 26	0.8540269274	0.7476431662	0.6513272443	0.5438350782	0.4146555191	0.2962033653	0.2345877953	0.2124966696	0.2151255535	0.2076314301	0.1737624616
Subject 27	0.9091351674	0.8304602479	0.7237082329	0.5810388722	0.4099226085	0.2787646294	0.2262183612	0.2328110472	0.2136976276	0.1799219474	0.1520060198
Early Visual Cortex (V1)
Time shift (s):	0	1	2	3	4	5	6	7	8	9	10
Subject 1	0.0874070733	0.2834043694	0.5402376881	0.7106109994	0.6727911949	0.4724830126	0.2336452999	0.0647187753	0.1214626007	0.2389229865	0.2747967965
Subject 2	0.1108320718	0.1119353883	0.2139225281	0.3688111832	0.4697539593	0.5021422665	0.4485251329	0.3669297364	0.2317007782	0.0917645069	0.0738564767
Subject 3	0.0975294579	0.0898329482	0.116095571	0.2530176142	0.3672205839	0.4063659479	0.3625357581	0.2463675776	0.1515671217	0.130260727	0.1445385376
Subject 4	0.0872638231	0.2495189861	0.4013720035	0.5173544819	0.5315542808	0.4305125221	0.2628086695	0.1464339168	0.1616556141	0.1901912039	0.1601345898
Subject 5	0.1137351866	0.2917372566	0.5027474649	0.6499708854	0.6558948065	0.5399257214	0.3622585993	0.2120534638	0.1398180305	0.1715754448	0.2350573224
Subject 6	0.1672282251	0.289649782	0.4567789335	0.5608420885	0.6508679293	0.6396502884	0.5762267067	0.4442668	0.2698359734	0.0842046692	0.0117685068
Subject 7	0.0867806426	0.0637816106	0.1823846719	0.2503022543	0.2986018965	0.3245913843	0.3142707939	0.300820122	0.2535184447	0.1705304974	0.1122348185
Subject 8	0.0686512541	0.2035351355	0.4175125619	0.5721097511	0.6398523731	0.6095437545	0.4979029854	0.2957498246	0.1137996678	0.0948718997	0.1350662136
Subject 9	0.0957670593	0.2297055352	0.4197418002	0.5787773694	0.5701680073	0.4550703247	0.3163001789	0.1996085185	0.1332489675	0.0974206614	0.134995462
Subject 10	0.0386840371	0.1446570148	0.3081709494	0.4762880377	0.5122300768	0.3967349223	0.2125785905	0.059587029	0.0916700949	0.1210660017	0.123551393
Subject 11	0.0631921119	0.1491635391	0.332190085	0.5113149791	0.5743084979	0.5442848838	0.4150304113	0.2570620177	0.145924788	0.1061635804	0.1300153795
Subject 12	0.1232511181	0.1469368861	0.3194155809	0.5327352932	0.5502400422	0.4101958534	0.2840684204	0.1439127221	0.1259020749	0.1473414719	0.1850840694
Subject 13	0.1140932559	0.1744511648	0.3584833635	0.4862240829	0.4764975056	0.3240872456	0.1685600497	0.0727838495	0.0575929518	0.0550422002	0.055146288
Subject 14	0.1375299028	0.1138142567	0.275326082	0.4251449018	0.4500452457	0.3526737478	0.2021627124	0.1219714477	0.0929945799	0.1714312067	0.1788585866
Subject 15	0.0497773911	0.093227675	0.20895051	0.3216516384	0.3696723297	0.345717465	0.2977868884	0.1711130585	0.137228496	0.1149234866	0.1735886851
Subject 16	0.0952233775	0.2290462466	0.4392478488	0.623092814	0.6821629697	0.598547165	0.4605631606	0.3158453505	0.1947234262	0.1328482098	0.1670162354
Subject 17	0.0631026888	0.1147870389	0.2811912204	0.4673134599	0.5449569662	0.5264893595	0.4305196949	0.2948914942	0.1500676593	0.0897854983	0.1037450781
Subject 18	0.0495944171	0.047667397	0.2412441519	0.4257757506	0.4879773733	0.4057278716	0.2938775614	0.1520726251	0.1096922553	0.1030271955	0.1168004885
Subject 19	0.0312705347	0.0948013879	0.2440048796	0.3679392506	0.4177264427	0.3933874554	0.3031123574	0.215406003	0.1345445813	0.0580811159	0.054977149
Subject 20	0.1771675652	0.0716601912	0.1085696121	0.2671816662	0.3380477217	0.3394903992	0.2387820841	0.1512166398	0.1066290503	0.0897852541	0.0324282728
Subject 21	0.1103353382	0.1737270862	0.3031724198	0.4437967051	0.4820932535	0.4222199498	0.2568092148	0.1333441365	0.0632691675	0.0816798653	0.1023702511
Subject 22	0.092178171	0.0263779168	0.1573903527	0.2923772757	0.3961214768	0.4088166483	0.3411136114	0.234589743	0.1270362875	0.0803118863	0.0897922205
Subject 23	0.112441678	0.0595119249	0.0974698068	0.2600770027	0.3041372763	0.2702644063	0.2431169801	0.1533874772	0.1130930349	0.1213554898	0.1009511394
Subject 24	0.1162698613	0.1053911706	0.1579007196	0.2899985514	0.4211440245	0.4441577406	0.3820647365	0.2697364456	0.120696102	0.0573703003	0.1071749032
Subject 25	0.1076334987	0.0328048181	0.0359960893	0.0837886993	0.1090019821	0.1431736644	0.1280020555	0.1283550317	0.0697163604	0.0842273159	0.0664530857
Subject 26	0.0934606972	0.1850176387	0.4015790005	0.5775411798	0.5921142318	0.4707163088	0.3157297001	0.152541947	0.1216489329	0.1146220215	0.1377710106
Subject 27	0.0774858292	0.0899523424	0.203425031	0.3761762943	0.4761410892	0.4906224612	0.4426222319	0.3016468224	0.1509591158	0.0138955203	0.0440696979

## Sheet: Fig 2F
No hemodynamic lag
Temporal subTR resolution:	1	2	3	4	5	6	7	8	9	10
	0	0.6736112397	0.9537912291	0.8316368787	0.913520158	0.8159514186	0.8125183568	0.6887381825	1	0.9842588838
	0.121091106	0	0.6309125287	0.8978969234	0.8034892646	0.5519028157	0.471871257	0.7312013974	0.8452552335	1
	0	0.7628058947	0.9369566935	0.85741279	1	0.881027102	0.9227002062	0.894156282	0.9284149902	0.8810727414
	0	0.6999065697	1	0.9167570674	0.9477042378	0.9633631619	0.7570773079	0.8560275896	0.9829114316	0.9687566006
	0	0.746481181	0.8036013244	0.815323792	1	0.9649523875	0.884403427	0.9595793267	0.9090520835	0.9307693059
	0	0.9202961287	0.9568549782	0.9770760509	0.9723254665	0.9531071125	1	0.9210783657	0.9776698236	0.9544358819
	0	0.6387002536	0.7812095883	0.8552634692	0.9754567308	0.7884367209	0.8776568875	0.6675371374	1	0.7474370273
	0.1988361577	0	0.7760000585	0.3248272582	0.956890122	0.4679343385	0.9212568565	0.832136095	0.7621603953	1
	0	0.2505299146	1	0.650416494	0.3578712144	0.2764579255	0.5620968023	0.6863023007	0.4142882599	0.4878269512
	0	0.3101760622	0.7423779407	0.7687829796	0.579837454	0.6819714028	0.8292333536	0.7301489523	1	0.7704329922
	0	0.8412649053	0.7731512683	0.931534279	0.8862654796	1	0.9658666682	0.8073314537	0.8062808333	0.7853073703
	0	0.8169655655	0.9442781981	0.9250238692	1	0.9725287306	0.9558048057	0.9873791468	0.9461453737	0.8245029689
	0	0.7628837548	0.8797694571	0.9129508668	0.8149953685	1	0.8831617253	0.7943557946	0.9029785556	0.8250570869
	0	0.4540686412	0.4197757517	0.8909036552	0.680849212	1	0.7487599002	0.716397476	0.7513705394	0.7164862395
	0	0.406398176	0.7347981755	0.7570069497	0.824917534	0.8599156929	0.8657246594	1	0.9652269115	0.6079185707
	0	0.6007512353	1	0.9038861821	0.8848014646	0.8303133684	0.9248539766	0.7419276138	0.8470225343	0.8232441218
	0	0.6750827618	0.701560943	1	0.8494481353	0.7275552382	0.7891161855	0.687506894	0.921093253	0.7400277168
	0	0.8665650171	0.9575511104	0.8334665009	0.9668230421	0.9474309656	0.8261113571	0.9529106523	0.9987415189	1
	0	0.8668512441	0.6319513501	0.9582535282	1	0.542888561	0.549959544	0.5946032215	0.7095238791	0.7407694458
	0	0.8226818383	0.9031952137	0.8128415687	0.8177671059	0.7187570833	1	0.7940650224	0.8731921693	0.9251870205
	0	0.6747162207	0.9422728932	0.9009846315	1	0.937271615	0.7935096501	0.9876724555	0.8928717722	0.9599172985
	0	0.6380595792	1	0.790986835	0.9545260709	0.9873197898	0.7349817541	0.8914845551	0.8797539578	0.9054422332
	0	0.4275893668	0.8534688366	0.95892465	0.7375785786	0.5309561139	0.9230990874	0.7114557276	1	0.7443017486
	0	0.781255971	1	0.8363171676	0.7896769041	0.7678320452	0.8331777059	0.9121886482	0.9206243181	0.7382446007
	0	0.3944051173	0.9320402936	0.8556634548	0.8614970968	0.6770743206	0.9217474261	0.9335163727	1	0.8502693761
	0	0.9527429927	0.4429359699	0.4420298408	0.4064763491	1	0.9166147551	0.3295369724	0.5129699568	0.9262077566
	0.1820879675	0	0.7218328907	0.6728062212	0.6606905521	0.6845252362	0.2483956361	0.6801778364	1	0.559824002
