# Supplementary material for: Magnetic resonance-based eye tracking using deep neural networks
Source: Nat Neurosci. 2021 Nov 8;24(12):1772–9. doi: 10.1038/s41593-021-00947-w (PMC10097595; doi:10.1038/s41593-021-00947-w)
Supplement: Source Data Fig. 3 — Statistical source data. [file 41593_2021_947_MOESM5_ESM.xlsx]

## Sheet: Fig 3A
Effect of scan parameters
	Effect of scan parameters (Pearson r)
	Repetition time			Voxel size
	1.25s	1.8s	2.5s	1.5mm	2mm	2.5mm
	0.891452819292971	0.869235788324976	0.812632344745611	0.891452819292971	0.928586371662406	0.928683213067504
	0.928586371662406	0.880578835377257	0.915350631946639	0.869235788324976	0.880578835377257	0.945471741661033
	0.928683213067504	0.945471741661033	0.818156333869939	0.812632344745611	0.915350631946639	0.818156333869939
	0.883522425746264	0.897258195456962	0.837867807758666	0.883522425746264	0.885745816242812	0.938909411480598
	0.885745816242812	0.921608390191577	0.899250742840081	0.897258195456962	0.921608390191577	0.880483706930140
	0.938909411480598	0.880483706930140	0.858964638213160	0.837867807758666	0.899250742840081	0.858964638213160
	0.850637182494931	0.917471521967570	0.916693280870898	0.850637182494931	0.954947911976295	0.902053556679879
	0.954947911976295	0.920240031633687	0.861922523786316	0.917471521967570	0.920240031633687	0.894426776230303
	0.902053556679879	0.894426776230303	0.882041408325388	0.916693280870898	0.861922523786316	0.882041408325388
	0.899980130094928	0.900971245718532	0.906805443804922	0.899980130094928	0.904601579552265	0.857510713376793
	0.904601579552265	0.918767704439003	0.928380648589909	0.900971245718532	0.918767704439003	0.875515969707813
	0.857510713376793	0.875515969707813	0.891214765031569	0.906805443804922	0.928380648589909	0.891214765031569

## Sheet: Fig 3B
Eyes-closed eye tracking
Left - Right	X(°)	Y(°)		Up - Down	X(°)	Y(°)
	-9.170419693	3.0010347366			-4.1393561363	-2.3462491035
	-11.5755701065	2.9164648056			-5.7789473534	-1.1224806309
	11.4553232193	-3.689230442			-0.5000507236	4.4137454033
	-11.3330841064	0.4639072418			-3.0342669487	-4.4816470146
	-10.8372421265	0.6303344965			-4.5448470116	4.2365903854
	10.6014499664	-3.3614091873			-3.3394632339	2.4253158569
	-12.8217945099	-0.3133132756			-2.7398118973	-0.0021724701
	3.2696075439	2.0426502228			-0.7104699612	5.2846770287
	10.6757774353	-2.8450984955			-1.2035365105	-3.8682222366
	-13.1681499481	-1.1689009666			-3.3975582123	3.2493815422
	-1.4473950863	0.888474822			0.2417250276	5.2557072639
	8.5429916382	-2.3672013283			-1.0845987797	-3.7438311577
	9.8149776459	-1.9053499699			-3.7070012093	3.380795002
	-12.9002170563	0.2595572472			-0.2182893753	5.422358036
	10.9154844284	-0.0848926306			-2.2425298691	-5.0955963135
	-5.0941405296	1.2365752459			-0.9198293686	4.3773312569
	-11.0181798935	0.9458962679			-1.3688491583	2.207028389
	11.531955719	-2.6109371185			-2.6914248466	-4.3860898018
	-12.6631393433	0.2818911076			-1.4024429321	5.0830421448
	1.3124264479	2.7590456009			-1.7019987106	1.7825850248
	-1.1105533838	1.4312902689			-1.4545509815	-3.7019629478
	-5.1705737114	0.4307035804			-0.3997975886	4.8499464989
	-2.563390255	3.8881816864			-3.8793330193	1.8449374437
	-11.0624790192	3.5754790306			1.2833665609	-4.736263752
	6.2081398964	3.0291385651			-1.4596590996	4.6012158394
	1.4661228657	1.1928348541			-1.8978154659	2.2683050632
	-5.528175354	3.2901463509			-2.1122157574	0.9193627238
	4.8939809799	1.973225832			-1.6032457352	5.7438526154
	-12.962266922	2.9905440807			-1.6799814701	-3.6460719109
	11.0037212372	-0.8943132758			-1.7539305687	5.4717340469
	-2.7798330784	3.030408144			-3.144957304	0.577922523
	7.9292001724	2.4143280983			-2.2804327011	3.8832390308
	4.0838999748	2.4041366577			-5.2965912819	-0.2729731202
	-0.7328754067	-1.0713665485			-5.1010355949	3.2374010086
	0.240601182	-0.3867257535			-0.7509709597	4.9828290939
	3.1167242527	1.3612017632			-0.0867677331	2.2129178047
	-4.3141098022	-0.1461115777			-7.3402481079	-5.5168271065
	-4.4526510239	2.397236824			-0.9442293048	3.7376537323
	1.2320663929	-1.9817888737			-7.1165351868	-2.3789143562
	-9.9821720123	1.4760072231			-0.13728787	3.9500813484
	7.774866581	-0.547424078			-3.6045532227	0.6104373932
	-11.3644676208	-0.7916814089			-2.4777531624	1.5985068083
	7.5983347893	0.6279931664			-2.1012690067	3.6962618828
	-9.1288013458	0.7456793785			-6.4521980286	-2.541697979
	7.9297394753	1.5107537508			1.6064093113	5.1983599663
	-8.1253614426	0.5405789614			-1.7367489338	0.8311131001
	-0.305221796	1.6491541862			1.5246273279	4.4721565247
	-0.1060476303	2.7676143646			-3.6251869202	-0.7094703913
	6.8153867722	1.0534528494			1.3287405968	4.1108717918
	-4.6222553253	1.6289540529			-3.9625709057	2.7716453075
	7.0604391098	1.2663742304			-5.5701155663	-2.3223330975
	-3.9705691338	0.6094068289			-0.5917415619	3.6730604172
	10.6868419647	-0.3984064758			-5.427008152	-1.692915678
	-11.704240799	-0.385628581			-1.7345972061	2.9358034134
	8.8669309616	-0.3614087105			-4.8916258812	2.9971833229
	-0.0361525416	-0.346139878			-7.0891461372	-5.2451529503
	7.3153476715	0.181728065			2.3590574265	5.5254855156
	3.9147536755	0.5658867359			-6.4500184059	1.8405189514
	11.9085512161	-1.0561746359			-2.2222356796	3.8818840981
	-11.4976453781	1.0107734203			-2.1920509338	3.7217078209
	11.1048688889	0.5339918137			-4.6024136543	-2.3005013466
	-10.0645284653	0.7795447111			-0.6692214012	5.0707097054
	9.7150373459	1.2272560596			-3.9090456963	-1.7803765535
	5.2345027924	1.9528691769			-1.5113489628	4.487821579
	6.2861604691	1.4727351665			1.8332124949	2.6111841202
	5.4638934135	1.118929863			-0.1740058213	-0.1265942603
	5.330010891	-0.842990458			1.222230792	1.3717418909
	-13.2847623825	1.7713071108			0.8802269697	1.0174410343
	12.6468048096	0.1842438281			1.3423323631	-0.1172201186
	0.0754930601	-1.7065230608			-2.3062129021	1.9039262533
	-13.0594596863	1.3546122313			1.615342021	2.5769581795
	12.5412130356	0.5440509915			3.1225943565	0.1448002756
	7.0786252022	-0.8666658998			1.275821805	2.0658288002
	-13.2220239639	0.9778630733			-0.615113318	-5.7886714935
	11.220082283	-0.5580217242			-0.7608271241	1.0850980282
	0.7643011212	-2.3422384262			-1.6632061005	-5.6339101791
	6.152463913	0.7075353861			2.3530013561	2.4631068707
	-3.136692524	3.3902721405			-3.51380229	-3.3600604534
	-6.0923900604	1.3322929144			0.26399827	1.7682855129
	7.1448135376	1.1319791079			-5.4534578323	-2.9406912327
	-12.6056365967	1.2535194159			-0.0542299449	0.4115550518
	10.2397480011	-1.8409349918			-1.0484861135	2.0034923553
	-4.1783909798	0.3086052537			-1.7536560297	-0.2214249223
	-1.2281947136	2.6276633739			-2.9811005592	0.1905440986
	-11.9135131836	0.9647538066			-1.957187295	3.9734950066
	12.1175966263	-2.8797516823			-3.2662484646	-4.1642355919
	-5.7855672836	2.6266806126			0.6584905982	4.9686655998
					-3.8013260365	0.0154883564
					-5.8561606407	-1.0571469069
					-1.805865407	5.2093110085
					-3.8551900387	-3.7995343208
					-2.8425049782	2.7353868484
					-1.547953248	1.6634875536
					-5.1913762093	-4.4331178665
					-3.0827286243	4.4423866272
					-5.149377346	-0.6924776435
					-6.0372476578	-4.452650547
					-3.6563181877	3.2474076748
					-1.7577666044	0.4464135766
					-6.2657442093	-3.86211586
					-3.3623626232	3.218599081
					-3.9275248051	-1.613217473
					-4.6129741669	-0.2921657562
					-2.8489887714	3.2163438797
					-3.7163383961	-4.0521616936
					-1.8799244165	3.4789516926
					-1.1397411823	-0.5306696892
					-6.4813165665	-4.9214501381
					-0.6090758443	4.9546742439
					-1.6362717152	1.1100357771
					-4.3416237831	1.1162041426
					-6.8651418686	-2.1388139725
					-7.2947063446	1.0228736401
					-6.4494667053	0.6519678831
					-6.4855446815	-2.0151162148
					-6.9147620201	2.3330049515
					-5.3216605186	-4.7305073738
					-4.8359289169	-1.3395558596
					-1.7571055889	-4.7242102623
					-0.7916657329	-5.0641956329
					-6.7838058472	1.8132954836
					-3.6277198792	-5.5956869125
					-7.5503396988	0.6145042181
					0.4731014967	-5.2623233795
					-6.7426147461	0.7977414131
					1.3356693983	-5.0793476105
					-7.492275238	-0.4965962172
					2.8253889084	-5.2792024612
					-6.765581131	1.4172569513
					2.0654118061	-1.7173864841
					0.7971306443	3.7583565712
					1.3816313744	-1.8591842651
					-5.4730429649	2.6476268768
					-5.7207446098	-3.7451107502
					-6.7190108299	-0.7476113439
					-8.1696023941	-0.2610629797
					1.2866647243	-4.1164674759
					-8.1189117432	-0.7419999242
					1.2926139832	-4.7455973625
