# Supplementary material for: Magnetic resonance-based eye tracking using deep neural networks
Source: Nat Neurosci. 2021 Nov 8;24(12):1772–9. doi: 10.1038/s41593-021-00947-w (PMC10097595; doi:10.1038/s41593-021-00947-w)
Supplement: Source Data Fig. 4 — Unthresholded statistical maps. [file 41593_2021_947_MOESM6_ESM.xlsx]

## Sheet: Fig 4
	Source data for Figure 4 can be found on Open Science Framework: https://osf.io/mrhk9/
	We provide the unthresholded statistical maps as volumentric data in MNI space (.nii) as well as surface-based data coregistered to the fsaverage surface (.mgh).
