# Supplementary material for: Magnetic resonance-based eye tracking using deep neural networks
Source: Nat Neurosci. 2021 Nov 8;24(12):1772–9. doi: 10.1038/s41593-021-00947-w (PMC10097595; doi:10.1038/s41593-021-00947-w)
Supplement: Source Data Extended Data Fig. 1 — Statistical source data. [file 41593_2021_947_MOESM7_ESM.xlsx]

## Sheet: Extended Data Fig 1A
Unsupervised predicted error correlates with true Euclidean error (estimated based on fixation-target location)
	Predicted Error						Euclidean Error
	Dataset	1	2	3	4		Dataset	1	2	3	4
	Subject 1	1.66161597	0.67788804	0.98814893	1.29458785		Subject 1	1.83283603	0.89389074	0.92499959	1.19852626
	Subject 2	2.67803407	0.60655963	1.47155249	1.34770572		Subject 2	3.02885795	0.64150095	2.09965062	1.07813561
	Subject 3	1.8594197	0.46662763	1.0882982	1.47958386		Subject 3	2.20615244	0.46730214	1.16102815	1.15527618
	Subject 4	2.76238751	0.65061605	1.15471792	1.52583587		Subject 4	3.1339488	0.73706466	1.18878877	1.30532646
	Subject 5	2.78970408	0.46194744	1.56662524	1.21689641		Subject 5	3.25725842	0.46131921	1.93401682	0.86403769
	Subject 6	2.72515392	1.00164723	1.40880871	1.51545095		Subject 6	3.90581226	1.71807849	1.22464764	1.58237219
	Subject 7	2.40648556	0.6754815	1.55965769	1.29864001		Subject 7	2.8991828	0.91413647	1.80417514	0.97060579
	Subject 8	3.60070443	0.65804321	0.80400592	1.33181083		Subject 8	6.16668034	0.89303029	0.71311921	1.51472282
	Subject 9	2.32657862	0.43548459	0.99231333	1.40239477		Subject 9	2.33949852	0.49399585	1.25961649	1.10536301
	Subject 10	4.41721916		1.106251	1.47539747		Subject 10	5.41111088		1.17235553	1.43919885
	Subject 11	4.54564905		0.84991521	1.13940167		Subject 11	6.23073101		1.0017978	0.75022662
	Subject 12	2.83958387		0.97118312	1.42163634		Subject 12	3.01070023		1.11507952	1.27281809
	Subject 13	2.57629538		2.47041249	1.20496833		Subject 13	5.0036025		4.90996361	1.13552964
	Subject 14	1.57037747		1.05874479	1.250332		Subject 14	1.44877589		0.92063057	0.96072119
	Subject 15	2.72918963		1.31101835	1.43163109		Subject 15	2.35679436		1.1520927	1.60717344
	Subject 16	2.95771503		1.19321656	1.16724682		Subject 16	3.76708627		1.52205062	1.16018653
	Subject 17	2.97172999		1.27626729	1.16169298		Subject 17	4.17079735		1.33526707	1.01902688
	Subject 18	5.83207035		1.02443922	1.41504717		Subject 18	8.55344105		1.09129834	1.2020793
	Subject 19	2.86188388		2.03373122	1.27911758		Subject 19	5.29296494		2.93248916	1.19391739
	Subject 20	3.28052163		1.53835082	1.26324713		Subject 20	4.13061619		1.98635113	0.98081404
	Subject 21	2.79544115		1.7053014	1.19924819		Subject 21	3.61875057		2.5066011	0.90746212
	Subject 22	1.99550712		1.704018	1.14229357		Subject 22	2.49645042		1.9100976	0.70911092
	Subject 23	1.95314944		0.91049647	1.60544336		Subject 23	1.97375739		0.9373855	1.45885241
	Subject 24	2.25616264		1.03784227	1.41268456		Subject 24	3.58993363		0.89022011	1.29526949
	Subject 25	4.3275857		1.28923118			Subject 25	5.90137434		1.3189683
	Subject 26	2.96714282		0.9040879			Subject 26	4.64489698		1.05687189
	Subject 27	3.46830153		1.11779892			Subject 27	4.34871483		1.61851597
	Subject 28	3.18888664		1.00140381			Subject 28	3.88517714		1.01571715
	Subject 29	4.71314001		1.04455316			Subject 29	7.96363401		1.14492166
	Subject 30	3.94193077		1.00856757			Subject 30	5.24507236		1.03262019
	Subject 31	1.50017178		1.16542625			Subject 31	1.47305346		1.35355973
	Subject 32	3.35413647		1.2101779			Subject 32	7.4942894		1.45291841
	Subject 33	1.225945		1.00958097			Subject 33	1.22185016		0.82633954
	Subject 34	2.88169432		0.80050719			Subject 34	5.42249537		0.86467206
	Subject 35	3.72175479					Subject 35	3.72799706
	Subject 36	2.96101022					Subject 36	4.59280252
	Subject 37	2.03091407					Subject 37	2.89452267
	Subject 38	3.6999073					Subject 38	5.1924758
	Subject 39	3.08005381					Subject 39	3.8847506
	Subject 40	2.63284922					Subject 40	2.79236841
	Subject 41	1.73227978					Subject 41	1.64196193
	Subject 42	3.07489419					Subject 42	3.44399738
	Subject 43	3.76481795					Subject 43	5.75638819
	Subject 44	1.81113875					Subject 44	1.59844506
	Subject 45	3.33623624					Subject 45	2.87854457
	Subject 46	1.86258006					Subject 46	2.13028789
	Subject 47	6.03055048					Subject 47	7.74023438
	Subject 48	5.87345362					Subject 48	9.69592762
	Subject 49	3.03266335					Subject 49	3.71694827
	Subject 50	4.18656683					Subject 50	5.49309635
	Subject 51	2.39955711					Subject 51	2.33662844
	Subject 52	3.24133253					Subject 52	4.05198908
	Subject 53	1.86571884					Subject 53	1.32139874
	Subject 54	3.41356707					Subject 54	4.04964781
	Subject 55	3.90979815					Subject 55	5.14294004
	Subject 56	2.47428298					Subject 56	4.13742256
	Subject 57	2.329108					Subject 57	1.97486913
	Subject 58	1.53324628					Subject 58	0.98575711
	Subject 59	2.18688774					Subject 59	2.10716438
	Subject 60	1.79437947					Subject 60	1.45804965
	Subject 61	1.94347215					Subject 61	1.63450229
	Subject 62	1.55370152					Subject 62	1.62779701
	Subject 63	5.77858257					Subject 63	7.00508642
	Subject 64	2.59682441					Subject 64	3.11280441
	Subject 65	3.59063911					Subject 65	5.81321859
	Subject 66	3.92340946					Subject 66	5.6867466
	Subject 67	2.85025835					Subject 67	4.14572668
	Subject 68	1.7792455					Subject 68	2.04515743
	Subject 69	3.44504523					Subject 69	5.56456232
	Subject 70	2.36156273					Subject 70	2.72571468
	Subject 71	3.49910569					Subject 71	4.71170616
	Subject 72	6.62099409					Subject 72	8.77723503
	Subject 73	4.12390089					Subject 73	6.14762163
	Subject 74	3.13819051					Subject 74	4.62806797
	Subject 75	2.67823148					Subject 75	3.55675912
	Subject 76	2.09167695					Subject 76	2.18993473
	Subject 77	2.05174303					Subject 77	2.5227046
	Subject 78	1.91366506					Subject 78	3.09634781
	Subject 79	2.61280203					Subject 79	3.93400431
	Subject 80	2.94256902					Subject 80	3.14607763
	Subject 81	3.50188494					Subject 81	4.61861086
	Subject 82	5.8585577					Subject 82	9.11457062
	Subject 83	2.21298862					Subject 83	2.1826055
	Subject 84	2.45864129					Subject 84	2.26909804
	Subject 85	3.04059315					Subject 85	3.89715981
	Subject 86	1.93849695					Subject 86	2.07557106
	Subject 87	3.22422695					Subject 87	3.52744317
	Subject 88	2.36324048					Subject 88	2.14103794
	Subject 89	1.50661111					Subject 89	1.92850065
	Subject 90	2.98334789					Subject 90	5.88278675
	Subject 91	2.14933825					Subject 91	2.06810021
	Subject 92	1.9068445					Subject 92	1.8886621
	Subject 93	2.62842822					Subject 93	3.11496258
	Subject 94	5.59655952					Subject 94	8.0076437
	Subject 95	3.06252408					Subject 95	3.82120323
	Subject 96	1.92282128					Subject 96	1.67999792
	Subject 97	2.5180335					Subject 97	4.04568672
	Subject 98	2.50069213					Subject 98	2.97454953
	Subject 99	1.83713961					Subject 99	1.99205101
	Subject 100	2.5285182					Subject 100	2.63162017
	Subject 101	1.59068382					Subject 101	1.62201059
	Subject 102	6.764781					Subject 102	8.22190952
	Subject 103	1.83210313					Subject 103	2.16271019
	Subject 104	3.08293104					Subject 104	4.90694809
	Subject 105	3.18766665					Subject 105	5.58716249
	Subject 106	3.08487439					Subject 106	4.14211178
	Subject 107	2.78032637					Subject 107	4.06224394
	Subject 108	1.97680664					Subject 108	2.04937696
	Subject 109	2.52100492					Subject 109	2.86971831
	Subject 110	2.45445323					Subject 110	2.12050581
	Subject 111	2.49785471					Subject 111	2.83466482
	Subject 112	1.30673373					Subject 112	1.21769571
	Subject 113	3.11602139					Subject 113	6.1119628
	Subject 114	2.99806666					Subject 114	4.26382065
	Subject 115	4.20484543					Subject 115	6.24815273
	Subject 116	1.75896609					Subject 116	1.81753945
	Subject 117	4.28228807					Subject 117	5.49681997
	Subject 118	3.79613948					Subject 118	4.89157963
	Subject 119	4.75625753					Subject 119	5.01776314
	Subject 120	3.44005442					Subject 120	6.11820459
	Subject 121	6.04378605					Subject 121	7.61846256
	Subject 122	1.68095517					Subject 122	2.05255723
	Subject 123	2.75822449					Subject 123	3.38870072
	Subject 124	2.6620717					Subject 124	3.43673921
	Subject 125	5.23592234					Subject 125	5.95401621
	Subject 126	2.87214303					Subject 126	6.99572039
	Subject 127	2.83302593					Subject 127	2.09755349
	Subject 128	4.40512609					Subject 128	4.7717495
	Subject 129	2.77698398					Subject 129	3.22522879
	Subject 130	2.68260217					Subject 130	3.32867575
	Subject 131	2.5320642					Subject 131	1.87290204
	Subject 132	3.76225758					Subject 132	4.8797555
	Subject 133	3.09483933					Subject 133	5.02351809
	Subject 134	3.86400461					Subject 134	5.14991808
	Subject 135	3.6102941					Subject 135	5.2658329
	Subject 136	3.05597138					Subject 136	3.61075544
	Subject 137	2.02236915					Subject 137	2.46889162
	Subject 138	6.07879829					Subject 138	7.31046867
	Subject 139	1.87696493					Subject 139	1.8135488
	Subject 140	2.11834645					Subject 140	2.18290091
	Subject 141	2.68773293					Subject 141	3.48414469
	Subject 142	2.0257957					Subject 142	1.95597517
	Subject 143	1.98386598					Subject 143	2.00228596
	Subject 144	2.74177027					Subject 144	2.76002336
	Subject 145	2.39041924					Subject 145	2.49894285
	Subject 146	1.77003443					Subject 146	1.62129223
	Subject 147	2.44646859					Subject 147	2.35474992
	Subject 148	2.36965299					Subject 148	3.09979463
	Subject 149	3.38969541					Subject 149	3.72692037
	Subject 150	3.00244284					Subject 150	4.63454819
	Subject 151	3.77486944					Subject 151	4.80990458
	Subject 152	1.73036802					Subject 152	1.79027748
	Subject 153	2.15629077					Subject 153	1.85202456
	Subject 154	2.54406691					Subject 154	4.60943937
	Subject 155	2.60579371					Subject 155	3.68992758
	Subject 156	2.2240057					Subject 156	2.66653371
	Subject 157	2.08857131					Subject 157	2.12503839
	Subject 158	2.93691039					Subject 158	5.51699877
	Subject 159	2.11996293					Subject 159	3.12109089
	Subject 160	1.54706919					Subject 160	1.47151983
	Subject 161	2.33097005					Subject 161	2.46750498
	Subject 162	2.89342809					Subject 162	2.80399537
	Subject 163	2.42844605					Subject 163	1.91581511
	Subject 164	2.43208885					Subject 164	3.00026584
	Subject 165	5.22340775					Subject 165	7.87345934
	Subject 166	1.68441486					Subject 166	2.37597466
	Subject 167	1.58515191					Subject 167	1.35185814
	Subject 168	5.01201248					Subject 168	6.02628851
	Subject 169	2.18999934					Subject 169	2.61965966
	Subject 170	2.55097413					Subject 170	2.68909597

## Sheet: Extended Data Fig 1B
Unsupervised predicted error correlates with true Euclidean error (estimated based on camera-based eye tracking)
	Predicted Error					Euclidean Error
	Dataset	3	4	5		Dataset	3	4	5
	Subject 1	2.53996992	1.63176036	1.98703432		Subject 1	2.65657663	1.85326636	2.35793614
	Subject 2	3.01865506	1.26156485	2.03274632		Subject 2	3.27522159	1.39472926	1.94163454
	Subject 3	2.62723732	1.38749254	2.11287689		Subject 3	2.8332026	1.39283526	2.56647658
	Subject 4	2.82570124	1.29792607	2.32961154		Subject 4	3.03281283	1.32340956	2.32806039
	Subject 5	3.14618206	1.36310768	2.00997758		Subject 5	3.95370603	1.11970472	2.04662323
	Subject 6	3.49367285	1.21352005	1.93470538		Subject 6	3.25717115	1.68350101	1.8755672
	Subject 7	2.92274165	1.33839357	1.89997125		Subject 7	3.42726183	1.59799802	1.78103685
	Subject 8	2.11895156	1.40266907	2.74368763		Subject 8	1.57250905	1.8650614	2.68001127
	Subject 9	2.21696234	1.49989152	2.19437504		Subject 9	2.14446378	1.82137191	2.34272647
	Subject 10	2.66545796	1.25832713	2.84396124		Subject 10	5.67748451	1.17015946	4.20394278
	Subject 11	2.15421128	1.46279097	2.55546761		Subject 11	2.05045867	1.47298419	2.76873875
	Subject 12	2.38852119	1.183056	1.97970009		Subject 12	2.45734644	0.91047198	1.98326564
	Subject 13	4.42391539	1.48270905	1.99980414		Subject 13	7.72166538	2.15023255	2.19641352
	Subject 14	2.73755789	1.472458	1.94695508		Subject 14	2.78947878	1.2368958	1.83455193
	Subject 15	2.5438509	1.79939878	1.92268193		Subject 15	2.89269686	1.90702069	2.87038708
	Subject 16	2.73946929	1.50431752	2.07555461		Subject 16	2.53918076	1.71985281	2.67966247
	Subject 17	2.80179167	1.39301312	2.22631717		Subject 17	2.61198378	1.43976593	2.64908624
	Subject 18	2.36401296	1.39746118	2.08396149		Subject 18	2.62326288	1.7218821	1.76657391
	Subject 19	3.48617673	1.50213695	1.97022784		Subject 19	4.86348486	1.35285962	1.55255854
	Subject 20	3.59913397	1.28066337	2.21652842		Subject 20	3.4643836	1.78406501	2.14868808
	Subject 21	2.80041504	1.54854929	2.32330728		Subject 21	3.63401651	1.93400872	2.53775239
	Subject 22	2.7920723	1.63930297	2.2195406		Subject 22	3.14229727	1.56570327	2.43478251
	Subject 23	2.03390646	1.64234185	1.96911812		Subject 23	1.73120296	1.62505746	2.64724922
	Subject 24	2.53103781	1.42538393	2.10920429		Subject 24	2.28214812	1.85688376	1.55513728
	Subject 25	2.42443204		2.21466565		Subject 25	7.79532242		2.31459308
	Subject 26	2.07109737		1.93020439		Subject 26	2.01581025		1.81918252
	Subject 27	2.30212855		2.26924467		Subject 27	3.1943264		2.42961478
	Subject 28	2.48684621				Subject 28	3.00242019
	Subject 29	2.32291985				Subject 29	1.96751308
	Subject 30	2.35403252				Subject 30	2.03306413
	Subject 31	2.67092419				Subject 31	2.2028873
	Subject 32	2.85867929				Subject 32	3.86420035
	Subject 33	2.61885619				Subject 33	3.0177269
	Subject 34	2.24870324				Subject 34	1.52580082
