# Supplementary material for: Magnetic resonance-based eye tracking using deep neural networks
Source: Nat Neurosci. 2021 Nov 8;24(12):1772–9. doi: 10.1038/s41593-021-00947-w (PMC10097595; doi:10.1038/s41593-021-00947-w)
Supplement: Source Data Extended Data Fig. 2 — Statistical source data. [file 41593_2021_947_MOESM8_ESM.xlsx]

## Sheet: Extended Data Fig 2A
R-squared: Gaze decoding in out-of-sample participants
Dataset:	1	2	3	4	5
Subject 1	8331567	81321898	91006633	67822611	68180722
Subject 2	71570771	88744318	6631404	75484387	78934912
Subject 3	81021126	92338709	88093484	72175649	68854092
Subject 4	72899312	8457822	86255637	65392946	76931952
Subject 5	68775773	9360383	71621046	78318725	7322738
Subject 6	56940355	46859293	84222696	49741659	72358269
Subject 7	70570293	80154583	75991129	78455236	8792271
Subject 8	13256282	79436526	94760167	45540365	53079025
Subject 9	81280692	92425493	86253812	73100285	7984879
Subject 10	40432236		86397017	5857265	18505047
Subject 11	21966677		90645778	86461175	69229019
Subject 12	75001042		88169857	64829895	83899792
Subject 13	34749823		-5628	72088817	81221704
Subject 14	89550557		91555452	78521587	88395746
Subject 15	81644927		88153513	45687763	81277121
Subject 16	60526229		80006133	68055709	5699847
Subject 17	56439712		84490172	63962795	62796375
Subject 18	-1626029		88850484	70784148	87217113
Subject 19	30756456		38756523	68656749	86335236
Subject 20	55666954		6751535	74497122	76090712
Subject 21	62450872		54132109	7922676	77558732
Subject 22	73865466		73025406	88137231	73354876
Subject 23	85199536		91540862	58273422	73660307
Subject 24	56489477		93110079	63026769	87856423
Subject 25	28989851		85931852		52520856
Subject 26	46552172		8858895		85656034
Subject 27	49112454		71337603		72309813
Subject 28	60553342		89434602
Subject 29	-609644		87961171
Subject 30	4626825		89894835
Subject 31	88320102		83346135
Subject 32	-440926		81992854
Subject 33	91745646		93286653
Subject 34	23487098		91632627
Subject 35	63161935
Subject 36	46082889
Subject 37	71850923
Subject 38	39465832
Subject 39	59064723
Subject 40	75699851
Subject 41	8805758
Subject 42	7052844
Subject 43	25658952
Subject 44	90417441
Subject 45	80477084
Subject 46	7939663
Subject 47	-201585
Subject 48	-4639341
Subject 49	59824982
Subject 50	35023758
Subject 51	78725291
Subject 52	5920857
Subject 53	9174393
Subject 54	61004846
Subject 55	43699147
Subject 56	4612084
Subject 57	84596946
Subject 58	96875285
Subject 59	83690564
Subject 60	91478391
Subject 61	89575848
Subject 62	89294768
Subject 63	13765404
Subject 64	71435291
Subject 65	17306691
Subject 66	31701028
Subject 67	58420874
Subject 68	84508429
Subject 69	28737551
Subject 70	76551449
Subject 71	49355376
Subject 72	-1838116
Subject 73	20757124
Subject 74	44394598
Subject 75	57365007
Subject 76	81332935
Subject 77	75896836
Subject 78	65583935
Subject 79	52403385
Subject 80	72208746
Subject 81	4933407
Subject 82	-3258106
Subject 83	83655365
Subject 84	81441528
Subject 85	62131556
Subject 86	84244297
Subject 87	6627595
Subject 88	85881668
Subject 89	82729944
Subject 90	1517426
Subject 91	83635867
Subject 92	83599926
Subject 93	70258285
Subject 94	-810183
Subject 95	56964634
Subject 96	90423913
Subject 97	50443194
Subject 98	73765031
Subject 99	83733296
Subject 100	79632553
Subject 101	86619368
Subject 102	-522338
Subject 103	80450618
Subject 104	3838664
Subject 105	26790108
Subject 106	56283416
Subject 107	55108216
Subject 108	8041572
Subject 109	72066864
Subject 110	85736567
Subject 111	77990645
Subject 112	92219185
Subject 113	11247776
Subject 114	48450648
Subject 115	15954657
Subject 116	84759731
Subject 117	31265159
Subject 118	39619495
Subject 119	4323962
Subject 120	17852533
Subject 121	-37372
Subject 122	8121086
Subject 123	70429548
Subject 124	63758919
Subject 125	30971937
Subject 126	-1358318
Subject 127	84966981
Subject 128	49243386
Subject 129	64286469
Subject 130	65251661
Subject 131	88242873
Subject 132	47265395
Subject 133	38810348
Subject 134	32597549
Subject 135	39503934
Subject 136	67714703
Subject 137	7613568
Subject 138	6417444
Subject 139	86363933
Subject 140	83578015
Subject 141	62199481
Subject 142	86924509
Subject 143	87577739
Subject 144	80515294
Subject 145	8046002
Subject 146	89540782
Subject 147	7876332
Subject 148	67972072
Subject 149	6268586
Subject 150	56405314
Subject 151	43620213
Subject 152	85596359
Subject 153	88023673
Subject 154	38710509
Subject 155	60402713
Subject 156	75286107
Subject 157	80881983
Subject 158	18274975
Subject 159	66548709
Subject 160	89034494
Subject 161	79738332
Subject 162	77713308
Subject 163	87904623
Subject 164	72116723
Subject 165	-1052568
Subject 166	8000099
Subject 167	93067547
Subject 168	26667711
Subject 169	76310982
Subject 170	79252824

## Sheet: Extended Data Fig 2B
Gaze decoding for participants with high predicted error
	Dataset 1																					Dataset 2																					Dataset 3
	226244	632407	761689	2530166	825163	848416	1655983	163399	1888422	140056	151458	1410885	510621	2003076	467128	3558865	452489	1323529	245098	330882		0	0	0	0	0	0	0	0	0	0	0	0	0	0	0	0	0	0	0	0		0	0	0	0	0	0	0
	1451735	1338612	761246	766717	1937442	857843	1493931	1715871	981963	226244	1575451	2775359	3018207	177746	2415966	1142534	3294234	686275	2432127	1304676		0	0	0	0	0	0	0	0	0	0	0	0	0	0	0	0	0	0	0	0		0	0	0	0	0	0	362974
	201229	3412519	1292017	2081807	3390433	3304155	3479141	145015	3632399	1561899	3186275	3422041	1759858	3050528	1111187	3687455	2184874	3296973	3303437	326797		0	0	0	0	0	0	109409	0	0	202867	0	0	0	0	0	0	0	0	0	0		0	0	0	0	0	497095	482528
	5507201	6559789	7173028	5861825	4753645	3473542	5984477	519123	3690476	217354	5630712	2234976	4610402	3412191	5037977	5561934	2238329	6768365	509403	10068502		0	0	0	0	0	0	109409	0	218818	0	93458	109409	0	93458	93458	0	0	0	0	0		0	0	102775	39432	654519	1663276	513875
	5689147	3994068	6402894	7908317	5776444	6678823	3589031	4414141	4360141	4509492	4325986	7299514	6091405	6309254	412465	5641057	5234207	5863082	6328858	9038852		0	0	0	0	0	0	0	109409	0	93458	109409	0	218818	109409	0	0	0	0	0	0		0	0	291545	362974	1080185	2439882	1816709
	3514514	4306105	3801628	7937168	6279453	761205	528515	10873565	4501605	6494789	7380503	8417766	12012618	75857	5825823	5433376	9552135	3941486	5256954	8984594		0	0	0	0	0	0	0	218818	421686	2249739	2546064	218818	109409	0	109409	0	0	0	0	0		0	291545	874636	1166181	2623907	2022259	5065523
	1643599	1937935	4552898	5010073	2437914	6119685	5132256	8764325	8246048	6736659	6168346	9499265	10235492	7576857	6648822	481708	7019725	4993715	1585826	2777778		0	0	0	0	0	0	109409	2281642	5265343	1889609	1062189	2468558	3656107	0	109409	109409	0	0	0	0		53706	58309	1457726	97741	1954821	3213448	4816028
	2238348	1925461	4294433	5082528	5530283	5227248	6736681	7529643	6455146	8068562	623008	8341896	10298034	7969198	5099032	6547027	4146197	2696538	207256	461361		0	0	0	0	0	0	296775	2546064	1844005	2514162	3245874	214033	1593284	1812102	0	109409	0	0	0	0		0	71429	1268956	2623907	4458478	681031	10207244
	2927445	2600436	2127298	4170572	5663576	6218363	10727444	6184303	9337785	17465761	14981069	13635388	15626811	9715588	4175412	6602912	352431	272409	1356209	2634624		0	0	0	0	0	0	2577967	2327246	5356551	957811	8098734	4029939	118755	1937463	218818	0	0	0	0	0		0	1457726	3790087	4182957	8218204	874439	11754118
	3491884	2221535	6906917	423872	7731367	8786332	5731512	9277969	11223882	59398226	72260368	19726422	10360407	9356965	757542	620926	611209	4655516	5945378	4722222		0	0	0	0	0	968731	1718645	2154032	11235199	75164114	71347676	913577	1796151	1609235	749913	0	93458	0	0	0		1457726	3332131	4956268	5695839	7521401	9589594	18422461
	3000616	4414194	3838528	534874	7022553	8636389	10374565	8720204	1714085	59727573	70144394	24109563	12533664	7491359	625096	9257291	4780949	5201914	4198274	7212581		0	0	0	0	0	1155647	1406368	165484	6806274	72232152	76168224	7478681	3202519	2124379	1094092	0	0	109409	0	0		1166181	2332362	7580175	8148699	4862048	10817881	16710513
	2942618	5203485	6478071	6930809	5545402	6882398	8237749	7245192	1513078	12865164	18321275	11471742	9402195	9602176	8896661	4516722	6974942	1801386	6650786	3118401		0	0	0	0	0	109409	2172233	1139696	2356899	8739238	10770159	4121148	1828054	3202519	0	109409	0	0	0	0		1749271	3790087	6705539	8216971	7469938	6681201	13761988
	4001124	5101541	7607825	7257421	4096823	5352205	10744053	835607	5223567	10078698	8215763	8096635	7598309	1052329	5032611	6584928	695503	3419611	2585475	4143324		0	0	0	0	0	0	2436655	1609235	1889609	3013354	402769	3109062	1937463	3202519	328228	0	0	0	0	0		874636	2623907	5539359	3790087	6096494	6420003	8609262
	1298787	2259211	4655606	2132353	5877101	6047782	6467361	8820109	5709039	4687219	3698035	6820021	7333527	7073075	6693336	4727295	4865861	2734765	4487525	4441931		0	0	0	0	0	0	0	1406368	2890243	2108428	3733614	3733614	250046	328228	109409	93458	0	0	0	0		0	2623907	4373178	2969158	6854483	7500514	5956318
	3506069	2829132	3236775	3160365	3910755	3490004	4781442	12955428	5545716	7462842	4024873	4270019	8529333	5752877	5928061	2635868	3847062	2625543	2630719	3161675		0	0	0	0	0	0	0	312276	328228	118755	2217837	218818	218818	218818	0	0	0	0	0	0		0	58309	2623907	3498542	4235066	2847311	4588712
	1505333	5318627	6663794	3991094	3657294	6579316	502249	6416995	8047351	6605653	3685786	5927018	7659897	4356292	5510037	4724467	2950788	2832364	2342437	2419948		0	0	0	0	0	0	0	218818	437637	733962	499192	389783	312276	109409	109409	109409	0	0	0	0		0	0	0	1800292	1081775	219425	2139887
	3739496	6451707	7499358	6152716	8528545	320028	1842634	5424046	2754984	9580222	4172143	3251454	4115313	3536235	4467114	2062805	1970671	256256	4333477	5267933		0	0	0	0	0	0	0	0	218818	437637	640504	202867	547046	0	0	0	0	0	0	0		0	0	0	291545	291545	1219886	1527115
	3188012	409628	11676009	6162285	1959527	3669254	977474	966661	5372083	1538672	5515968	4558734	2888148	3750275	1895582	3121067	2498249	7214237	4435422	8868868		0	0	0	0	0	0	0	0	312276	640504	202867	405734	109409	0	0	0	0	0	0	0		0	0	0	0	291545	58309	1166181
	4246966	4460784	3483001	5162506	3928571	1785131	20318	2621202	1386555	2091598	3151261	2341544	5024187	2494075	148837	3804855	2178949	481742	3431373	3104472		0	0	0	0	0	0	0	0	0	0	0	0	0	0	0	0	0	0	0	0		0	0	0	0	0	0	416679
	2622549	2713585	3089677	2205882	1470588	2313533	2685395	3739316	3543148	2083333	2245475	2138189	2231559	294118	857843	1801471	147059	882353	3571429	1960784		0	0	0	0	0	0	0	0	0	0	0	0	0	0	0	0	0	0	0	0		0	0	0	0	0	0	0
[truncated: 53 more columns]
