# Supplementary material for: Magnetic resonance-based eye tracking using deep neural networks
Source: Nat Neurosci. 2021 Nov 8;24(12):1772–9. doi: 10.1038/s41593-021-00947-w (PMC10097595; doi:10.1038/s41593-021-00947-w)
Supplement: Source Data Extended Data Fig. 3 — Statistical source data. [file 41593_2021_947_MOESM9_ESM.xlsx]

## Sheet: Extended Data Fig 3A
Gaze decoding across different with-participant partitions (R2-scores)
	Dataset	1	2	3	4	5
	Subject 1	0.40618989	0.82152466	0.87686693	0.81024318	0.88141498
	Subject 2	0.5219218	0.88567368	0.89719489	0.73007097	0.85966261
	Subject 3	0.71415189	0.92785274	0.78913441	0.86558037	0.53421766
	Subject 4	-0.0340834	0.86796738	0.86501483	0.79750338	0.79703696
	Subject 5	0.00462967	0.90056466	0.47424645	0.78066246	0.63986648
	Subject 6	0.865536	0.92502027	0.87200252	0.84816975	0.67088728
	Subject 7	0.75030548	0.9123648	0.87474881	0.87632477	0.7292503
	Subject 8	0.47443119	0.89783936	0.94784521	0.69802743	0.86644065
	Subject 9	-0.113229	0.92661275	0.88960477	0.63119066	0.6951097
	Subject 10	0.61625242		0.70992346	0.79226885	0.81135061
	Subject 11	0.79401635		0.69636038	0.72730062	0.87153555
	Subject 12	0.85882111		0.92575907	0.80053763	0.78286912
	Subject 13	0.92376939		0.84186317	0.85246625	0.8802711
	Subject 14	0.846687		0.82858916	0.7413427	0.55316096
	Subject 15	0.50113393		0.54828727	0.83823291	0.74063127
	Subject 16	0.36612332		0.91203546	0.77087678	0.88849588
	Subject 17	0.44123035		0.86926238	0.66345236	0.73810321
	Subject 18	0.84913512		0.8648343	0.78126079	0.59666552
	Subject 19	0.7899375		0.90606092	0.69771332	0.87674981
	Subject 20	0.87401059		0.84164434	0.77767211	0.65880186
	Subject 21	0.24269878		0.82730632	0.75974422	0.83060068
	Subject 22	0.90763692		0.76777878	0.81773083	0.77742597
	Subject 23	0.7757175		0.91200503	0.86664336	0.83973156
	Subject 24	0.64624126		0.92896723	0.74083446	0.73605572
	Subject 25	0.81918798		0.83184376		0.74084282
	Subject 26	0.05544809		0.90547928		0.5241939
	Subject 27	0.72557363		0.89757928		0.7377938
	Subject 28	0.72578588		0.87037591
	Subject 29	0.80094178		0.9053064
	Subject 30	0.61198		0.87504761
	Subject 31	0.66942559		0.84394463
	Subject 32	0.78957233		0.90138278
	Subject 33	0.23408911		0.85182488
	Subject 34	0.8078232		0.88422568
	Subject 35	0.7144472
	Subject 36	0.67403449
	Subject 37	0.11879465
	Subject 38	0.775881
	Subject 39	0.539732
	Subject 40	0.01111617
	Subject 41	0.44115079
	Subject 42	0.598642
	Subject 43	0.63966336
	Subject 44	0.79392734
	Subject 45	0.66859995
	Subject 46	0.25415057
	Subject 47	0.68915605
	Subject 48	0.69337295
	Subject 49	0.87310862
	Subject 50	0.77584328
	Subject 51	0.79923476
	Subject 52	0.80207775
	Subject 53	0.87031253
	Subject 54	0.26383715
	Subject 55	0.81064996
	Subject 56	0.53553047
	Subject 57	0.78989539
	Subject 58	0.44318408
	Subject 59	-0.0328183
	Subject 60	-0.2020829
	Subject 61	0.6341575
	Subject 62	0.87099252
	Subject 63	0.56060224
	Subject 64	0.79384612
	Subject 65	0.74108953
	Subject 66	0.79025221
	Subject 67	0.6673776
	Subject 68	0.72473079
	Subject 69	0.76490717
	Subject 70	-0.0279774
	Subject 71	0.64639581
	Subject 72	0.54105638
	Subject 73	0.08734175
	Subject 74	0.38139879
	Subject 75	0.83334869
	Subject 76	0.43121529
	Subject 77	0.76993453
	Subject 78	0.76936276
	Subject 79	0.42149069
	Subject 80	0.17189923
	Subject 81	0.78681719
	Subject 82	-0.0338715
	Subject 83	0.59907348
	Subject 84	0.46880717
	Subject 85	0.77976835
	Subject 86	0.6815724
	Subject 87	0.75613332
	Subject 88	0.37493832
	Subject 89	0.72073028
	Subject 90	0.21118538
	Subject 91	0.61805109
	Subject 92	0.13285447
	Subject 93	0.80903032
	Subject 94	0.82662967
	Subject 95	0.78175421
	Subject 96	0.68259883
	Subject 97	0.87265694
	Subject 98	0.78989139
	Subject 99	0.60245874
	Subject 100	0.84637769
	Subject 101	0.54712787
	Subject 102	0.50583129
	Subject 103	0.77166314
	Subject 104	0.32193795
	Subject 105	0.27839315
	Subject 106	0.86728055
	Subject 107	0.75637828
	Subject 108	0.77688816
	Subject 109	-0.108694
	Subject 110	0.87112488
	Subject 111	0.60076544
	Subject 112	0.76490318
	Subject 113	0.03500517
	Subject 114	0.29604487
	Subject 115	0.42399626
	Subject 116	0.85899809
	Subject 117	0.68308042
	Subject 118	0.31324422
	Subject 119	0.68416161
	Subject 120	0.4938734
	Subject 121	0.83934955
	Subject 122	0.80475303
	Subject 123	0.86401536
	Subject 124	0.54841592
	Subject 125	-0.1305956
	Subject 126	0.4888246
	Subject 127	-0.2887987
	Subject 128	0.8865988
	Subject 129	0.42158762
	Subject 130	0.15502972
	Subject 131	0.6719766
	Subject 132	0.79633769
	Subject 133	0.6725238
	Subject 134	0.12961289
	Subject 135	0.6195379
	Subject 136	-0.1905462
	Subject 137	0.79239234
	Subject 138	0.74950235
	Subject 139	0.21289656
	Subject 140	0.79749651
	Subject 141	0.25135781
	Subject 142	-0.1252905
	Subject 143	0.8053931
	Subject 144	0.33910883
	Subject 145	0.83367288
	Subject 146	0.78323139
	Subject 147	0.88549097
	Subject 148	0.83047703
	Subject 149	0.23574987
	Subject 150	0.32586001
	Subject 151	0.56554553
	Subject 152	0.73052516
	Subject 153	0.53158499
	Subject 154	0.63066227
	Subject 155	0.65057663
	Subject 156	0.4466802
	Subject 157	0.29736027
	Subject 158	0.35720122
	Subject 159	0.61279265
	Subject 160	0.76538063
	Subject 161	0.53713917
	Subject 162	0.30316557
	Subject 163	0.51179869
	Subject 164	0.60269806
	Subject 165	0.28128575
	Subject 166	0.8365581
	Subject 167	0.76314548
	Subject 168	0.70325648
	Subject 169	0.6737261
	Subject 170	0.45954448

## Sheet: Extended Data Fig 3B
Gaze decoding across datasets with similar scan protocols (R2-scores)
	Dataset	1	2	3	4	5
	Subject 1	0.20321032	0.47119383	0.58414941	0.52902658	0.68728102
	Subject 2	0.42433545	0.67308565	0.32804663	0.28739286	0.72869546
	Subject 3	0.60099096	0.65135322	0.41867417	0.59092536	0.61941845
	Subject 4	0.608327	0.6815255	0.73037432	0.54225148	0.69794222
	Subject 5	0.51488444	0.46347791	0.67786167	0.6123958	0.71264458
	Subject 6	0.54784936	0.32042283	0.65758221	0.44552235	0.49234005
	Subject 7	0.31462808	-0.0742175	0.69032901	0.43714982	0.55524758
	Subject 8	0.49871567	0.65478017	0.68577898	0.51955704	0.72412944
	Subject 9	0.22738037	0.61013519	0.58668352	0.64352825	0.33799622
	Subject 10	0.56273391		0.58813991	0.46813092	0.54713474
	Subject 11	0.23989395		0.60611409	0.48384565	0.56104179
	Subject 12	0.3220139		0.6673346	0.48216468	0.61893935
	Subject 13	0.43959961		0.49367632	0.63137268	0.32582571
	Subject 14	0.58966781		0.43775033	0.30322274	0.4116601
	Subject 15	0.6584646		0.50473885	0.57420203	0.53113987
	Subject 16	0.46341634		-1.3722886	0.58709586	0.59677364
	Subject 17	0.46358666		0.69454247	0.46419465	0.64241278
	Subject 18	0.57618781		0.59574535	0.34247525	0.35311
	Subject 19	0.51961224		0.5460092	0.56575289	0.70111591
	Subject 20	0.64089512		0.68051904	0.64378492	0.46135293
	Subject 21	0.66437404		0.22712546	0.56949883	0.03011266
	Subject 22	-0.1469733		0.55481846	0.6077144	0.17187067
	Subject 23	0.29718666		0.42540485	0.30512564	0.47415534
	Subject 24	0.0397339		0.68122869	0.56549909	0.75041576
	Subject 25	0.52355486		0.64315886		0.70348156
	Subject 26	0.38244231		0.57695813		0.68123655
	Subject 27	0.38789705		0.71678113		0.72984524
	Subject 28	0.6710791		0.5740418
	Subject 29	0.52242227		0.51812914
	Subject 30	0.53372137		-0.0979638
	Subject 31	0.54665258		0.6767491
	Subject 32	0.61878381		0.45261019
	Subject 33	0.63313101		0.60716005
	Subject 34	0.6404222		0.60112089
	Subject 35	0.41762145
	Subject 36	0.19915019
	Subject 37	0.49879243
	Subject 38	0.43516639
	Subject 39	0.28892247
	Subject 40	0.1575438
	Subject 41	0.42485621
	Subject 42	-0.1156176
	Subject 43	0.42755495
	Subject 44	-0.2685474
	Subject 45	0.67711207
	Subject 46	-0.143298
	Subject 47	0.59570921
	Subject 48	0.46538637
	Subject 49	0.2416903
	Subject 50	0.58577073
	Subject 51	-0.6733951
	Subject 52	0.18896929
	Subject 53	0.60732442
	Subject 54	0.28254633
	Subject 55	0.48264395
	Subject 56	0.63295278
	Subject 57	0.50183876
	Subject 58	0.19668289
	Subject 59	0.48852984
	Subject 60	0.16462588
	Subject 61	0.25792615
	Subject 62	0.46021066
	Subject 63	0.52534104
	Subject 64	0.41179617
	Subject 65	0.42074376
	Subject 66	0.5374634
	Subject 67	0.34840906
	Subject 68	0.29635095
	Subject 69	0.28766188
	Subject 70	0.51693893
	Subject 71	0.42598742
	Subject 72	0.62433894
	Subject 73	0.62597313
	Subject 74	0.42732836
	Subject 75	0.1734461
	Subject 76	0.42836015
	Subject 77	0.59444571
	Subject 78	0.60166836
	Subject 79	0.57611879
	Subject 80	0.53261109
	Subject 81	0.362576
	Subject 82	0.42930716
	Subject 83	0.54180762
	Subject 84	0.24272311
	Subject 85	0.45808313
	Subject 86	0.66744027
	Subject 87	0.60812317
	Subject 88	0.62509402
	Subject 89	0.58199191
	Subject 90	0.4527838
	Subject 91	0.19225424
	Subject 92	0.42200026
	Subject 93	0.37315276
	Subject 94	0.55771211
	Subject 95	0.12241641
	Subject 96	-0.0845768
	Subject 97	0.15357517
	Subject 98	0.27585687
	Subject 99	0.46129571
	Subject 100	0.59917172
	Subject 101	0.48094034
	Subject 102	0.00181408
	Subject 103	0.16052633
	Subject 104	0.69252634
	Subject 105	0.52581926
	Subject 106	0.52000669
	Subject 107	0.61313581
	Subject 108	0.56938066
	Subject 109	0.18237251
	Subject 110	0.65363033
	Subject 111	0.63454602
	Subject 112	0.53575591
	Subject 113	0.62423693
	Subject 114	0.55110254
	Subject 115	0.15844737
	Subject 116	0.49018431
	Subject 117	0.61366487
	Subject 118	0.50017258
	Subject 119	0.57289062
	Subject 120	0.42877024
	Subject 121	0.2103081
	Subject 122	0.54165364
	Subject 123	0.51418288
	Subject 124	0.68584207
	Subject 125	0.50391781
	Subject 126	0.05743718
	Subject 127	0.44320443
	Subject 128	0.47166097
	Subject 129	0.45716742
	Subject 130	0.47371263
	Subject 131	0.60648172
	Subject 132	0.68529406
	Subject 133	0.54885528
	Subject 134	0.60871228
	Subject 135	0.20791966
	Subject 136	0.52005412
	Subject 137	0.53662917
	Subject 138	0.310586
	Subject 139	0.08587567
	Subject 140	-0.294107
	Subject 141	0.63724145
	Subject 142	0.1442095
	Subject 143	0.57213127
	Subject 144	0.61824287
	Subject 145	0.45801447
	Subject 146	0.53994334
	Subject 147	0.04846554
	Subject 148	0.54837143
	Subject 149	0.33781597
	Subject 150	0.04736485
	Subject 151	0.54132417
	Subject 152	0.15942928
	Subject 153	0.32473614
	Subject 154	0.49681671
	Subject 155	0.62653017
	Subject 156	0.40620619
	Subject 157	0.59679145
	Subject 158	0.45177342
	Subject 159	0.62068005
	Subject 160	0.5453357
	Subject 161	0.55931433
	Subject 162	0.45598556
	Subject 163	0.60835502
	Subject 164	0.19852978
	Subject 165	0.53036025
	Subject 166	0.32828054
	Subject 167	0.54269214
	Subject 168	0.21160074
	Subject 169	0.59544804
	Subject 170	-0.0318455
