# Supplementary material for: Magnetic resonance-based eye tracking using deep neural networks
Source: Nat Neurosci. 2021 Nov 8;24(12):1772–9. doi: 10.1038/s41593-021-00947-w (PMC10097595; doi:10.1038/s41593-021-00947-w)
Supplement: Source Data Extended Data Fig. 4 — Statistical source data. [file 41593_2021_947_MOESM10_ESM.xlsx]

## Sheet: Extended Data Fig 4
Unsupervised detection of unreliable participants & samples
	Fixations					Pursuit 1					Pursuit 3
Functional volume cutoff (High error):	0%	20%	50%		Functional volume cutoff (High error):	0%	20%	50%		Functional volume cutoff (High error):	0%	20%	50%
	0.404322357407534	0.477433990758806	0.545368707307277			0.813218983511596	0.915362210410835	0.905434622584942			0.721756492491880	0.737520241581743	0.759613720143102
	0.219666772993334	0.317182427099122	0.601634869807819			0.468592934099373	0.549391740583667	0.556304222936436			0.653929461633309	0.711219535063169	0.463345216159643
	-0.162602869342330	-0.206337414431294	-0.348057877321355								0.497416588200047	0.530302466461726	0.619706963320783
	0.289898506812987	0.337688585049339	-0.156902922939351		Functional volume cutoff (Low error):	0.887443183550863	0.897226761348805	0.894056815313703			0.585726498843606	0.625553468091726	0.673201420497372
	-0.0609644337601627	-0.0595970759044415	0.571488876798974			0.923387092298518	0.928057702719776	0.932724480731550			0.582734224294161	0.619551775254037	0.597276007390464
	0.462682495036362	0.560304239990644	0.0809420742562272			0.845782196565458	0.958409293698278	0.945823137938772
	0.631619348307083	0.728579937685757	0.834547168093998			0.936038301231454	0.955070241945194	0.927658908881051		Functional volume cutoff (Low error):	0.678226112347282	0.721598537340763	0.707847331787771
	0.394658324461597	0.449144070446687	0.467342387798516			0.801545828681245	0.841435621078374	0.717175587398038			0.754843865371880	0.788317700650061	0.806954046243876
	0.256589523154056	0.251603888589632	0.937052870528180			0.794365256329739	0.841366368383976	0.779614983311269			0.783187252391220	0.820879063895527	0.667360377833544
	-0.0201584927524259	-0.0498467426954661	-0.117111239620168			0.924254930723607	0.948143593722109	0.933214674544462			0.784552364812700	0.804474003044707	0.883878714389363
	-0.463934069085450	-0.597745857608775	-0.953502262131902								0.455403650495346	0.517163234803546	0.706093255583843
	0.350237582451266	0.436618048209133	0.618360352786261			Pursuit 2					0.731002845828547	0.742444354526780	0.585047694765192
	0.436991467817016	0.532397222009844	0.209180183241022		Functional volume cutoff (High error):	0%	20%	50%			0.864611747122564	0.882278668157640	0.726141018730027
	0.137654036434405	0.162721299287544	0.540552292094072			0.716210458282213	0.782880677266932	0.855807305863752			0.648298954211478	0.680885040133533	0.833597265315170
	0.317010275865609	0.399469529629888	0.688330107931694			0.759911288896363	0.806454769585199	0.854629100165651			0.720888168874661	0.722589110654688	0.661568782811731
	-0.183811611024777	0.594360225042353	-0.239045047641339			-0.562799996566050	-0.631599539773247	-0.821015236790696			0.785215865999760	0.801552593211531	0.411204882022338
	0.207571238639102	-0.192303069066539	0.374702094193549			0.387565227360702	0.452091947267404	0.564145802701693			0.456877627454267	0.510367724063992	0.661818624278987
	-0.325810641217562	0.271798568591950	0.758930662101280			0.675153498457108	0.750157491965647	0.832854217631392			0.680557090157860	0.711128928139116	0.541860101996580
	-0.0810182782400166	-0.401346328599169	-0.709814744333201			0.541321085025755	0.627184142240103	0.711277647662072			0.639627954122012	0.666665869890602	0.508408464639649
	-0.0522337701042516	-0.0908890149589875	-0.0851845082466097			0.730254060558963	0.803362079320985	0.862876444753437			0.707841480881993	0.733214357259878	0.628557220349763
	0.159546571094226	-0.0712689302975912	-0.0699911324884842								0.686567491152813	0.740684904668262	0.766701115317238
	0.312651589729825	0.182867002340080	0.345659095722484		Functional volume cutoff (Low error):	0.910066332268646	0.943594719755182	0.971910863448029			0.744971219860807	0.783597601192203	0.799330440956482
	0.396194949107718	0.465361520454464	0.767998822208346			0.663140399642357	0.735839048909042	0.799037732026232			0.792267595466880	0.822015774951529	0.798834015538490
	0.432396201491456	0.527546015596775	0.792878382506066			0.880934840687732	0.919501420584927	0.940937167303358			0.881372306916849	0.907378283539543	0.893084106330071
	-0.00373716629019538	0.521415987869654	-0.0113290839918702			0.862556367443424	0.913659150112251	0.944185355679163			0.630267687673062	0.656924807656581	0.627954771982336
	0.309719365719796	0.0105581419697457	0.524768305235900			0.842226956573323	0.908986737214336	0.958819893122248
	0.492433864713618	0.386406634284563	0.728361282240605			0.947601670538266	0.970618017320749	0.986348025386163			Free viewing
	0.472653954063499	0.633051836263326	0.567745774123567			0.862538118582751	0.905237542553629	0.943698418005250		Functional volume cutoff (High error):	0%	20%	50%
	0.325975488158755	0.494447562288637	0.647002340807942			0.863970169312193	0.916101760443223	0.951688725428262			0.769319516007837	0.789882216603369	0.803872912636600
	0.395039335842702	0.423169981596936	0.658219750472379			0.906457779582084	0.938332091740526	0.955003577095316			0.530790250138737	0.561965861701646	0.564250878560010
	0.0641744375734758	0.111374523261535	0.280223129822952			0.881698566447595	0.917162960947294	0.945960563859605			0.185050465521120	0.209958683115203	0.242629524828286
	0.436202129899279	0.528136188098440	0.930789454949532			0.915554518125330	0.954583551333512	0.976267170278003			0.692290187738297	0.731802130901335	0.775447522100790
	-0.105256809251784	-0.0980145938721155	-0.124096329177769			0.881535132798977	0.921075809914056	0.948426925769243			0.775587319779963	0.816344944150528	0.748939983598634
	0.266677112955632	0.332930967398488	0.444254576813414			0.800061333918752	0.854224926415468	0.913634743870971
						0.844901723100842	0.890247358159515	0.932816245432510		Functional volume cutoff (Low error):	0.681807216724116	0.728069212853916	0.779835147172928
Functional volume cutoff (Low error):	0%	20%	50%			0.888504837927151	0.926958527706499	0.950160986389500			0.789349121804409	0.826292857904923	0.854619397247694
	0.833156699354864	0.924686477407355	0.943686922134303			0.915408615825276	0.945244155093205	0.966144364575499			0.688540917402530	0.743192916151014	0.777156953108927
	0.715707714557923	0.798480922395863	0.903623311667911			0.931100786672185	0.957001041372324	0.973015713613341			0.732273804824818	0.762308084493841	0.762842268492509
	0.810211261554316	0.908323010064578	0.962203502141149			0.859318519354901	0.902262806361713	0.937738783919065			0.723582688021630	0.750845081214669	0.797438590813867
	0.728993123534449	0.843599290191217	0.922963951007254			0.885889503371538	0.921550022713005	0.962341813076174			0.879227100370641	0.901183916784513	0.918798517761420
	0.687757728595557	0.774615664669283	0.865622893316639			0.713376025257789	0.766381293750515	0.823607818449011			0.798487902391796	0.817314774360725	0.829571499310940
	0.569403549288124	0.684509986369633	0.775197406698467			0.894346024547952	0.934956360124774	0.961486164959906			0.838997919480072	0.849275517802847	0.852886973506147
	0.705702929729213	0.798062631244476	0.905113011717811			0.879611705978710	0.921491891995826	0.944719312296607			0.812217042077337	0.838909746735819	0.850303414469484
	0.132562819503453	0.160529360636224	0.507416258185475			0.898948347679870	0.932087731012069	0.959711991388998			0.883957459286389	0.901658831233839	0.910783670847614
	0.812806924106925	0.908611690987186	0.953467400255966			0.833461345904025	0.884322608990103	0.925522305936748			0.812771210467014	0.830985515491768	0.830643684778161
	0.750010416479959	0.826754222325842	0.910558600676226			0.819928541437408	0.875576313921065	0.930213659078042			0.569984695972128	0.609009858994783	0.615435843077362
	0.347498229520705	0.416256023087879	0.550686519451100			0.932866534242594	0.961633757412033	0.976235469232301			0.627963747216267	0.649128728069807	0.664164834625407
	0.895505569428063	0.974649801396629	0.994851506347188			0.916326267691850	0.945019825536072	0.971004352519570			0.872171129735692	0.898166552301970	0.904236066910204
	0.816449274538370	0.923960699093775	0.966780444258373								0.863352360563619	0.891813457474306	0.908708004314898
	0.605262293962825	0.738538655399572	0.820386296350388								0.760907119059100	0.775470950977776	0.785236593478018
	0.564397124790293	0.616653424186977	0.673376200057597								0.733548756824477	0.758712461240115	0.839074692840833
	0.307564564749060	0.379261113022943	0.552262248006486								0.736603072138974	0.746065287850928	0.759910447546804
	0.556669544781969	0.662897717745115	0.795838011145339								0.878564226089488	0.900059493566013	0.746906293751385
	0.624508719337784	0.746731613472678	0.874275419699922								0.525208560093464	0.557563298692778	0.905219816840765
	0.738654660377101	0.843697998695555	0.971428348261654								0.856560342096105	0.876907543025511	0.584981095523804
	0.851995364987290	0.921363568022962	0.956246415082875								0.723098127051484	0.744389330750688	0.875147172678542
	0.564894773564624	0.706206254129141	0.741463448454816
	0.465521719734731	0.582496740516046	0.636585250220175
	0.491124540656873	0.588108180965136	0.644020817068699
	0.605533417039023	0.693536247783206	0.697767590565874
	0.883201019566917	0.902453637523075	0.834827266558400
	-0.0440925823210742	0.0172657106381137	0.918130732832392
	0.917456463469154	0.983063217867144	0.991167914474138
	0.234870978549763	0.265779299739203	0.438231640920597
	0.460828891261954	0.507491068136345	0.547820785416644
	0.718509229425165	0.867867236224169	0.923090237726953
	0.590647233731970	0.684249945948912	0.851915048930835
	0.756998506992080	0.856478076422493	0.915148149897038
	0.880575799640072	0.957997499332338	0.987300710389020
	0.705284397687751	0.829879315358030	0.933497435910298
	0.904174409337967	0.964994880984631	0.281139416463828
	0.804770839138652	0.879766926802381	0.981357609362070
	0.793966298069663	0.889420556464390	0.952835412444332
	0.598249822766611	0.720632490641857	0.822330865692579
	0.787252906682522	0.872653111844819	0.731128989993580
	0.592085701229709	0.669100948724465	0.952797569389422
	0.917439298496385	0.968822072643395	0.754843541695199
	0.610048455415524	0.696452996868350	0.993284685361831
	0.461208402231876	0.512576525348280	0.810240621829716
	0.845969461244777	0.928454224674157	0.587125006435781
	0.968752847862929	0.985201599732240	0.977827748756126
	0.836905643470390	0.885103794651312	0.991777396624431
	0.914783906824398	0.967368368775774	0.928478963790396
	0.895758481293948	0.966952236455513	0.983169396597392
	0.892947681469809	0.965517251091288	0.990460077202900
	0.714352909197308	0.819548541785997	0.982296783381465
	0.173066909498750	0.228764372979741	0.900562707918460
	0.584208743896557	0.680492788878057	0.569648891227923
	0.845084294248212	0.912949324560145	0.740759591461195
	0.287375510016201	0.354709348528916	0.981288964885897
	0.765514490225200	0.866876529250477	0.506442381487057
	0.493553755372652	0.545671745558461	0.914508426532214
	0.443945982632196	0.651449834199685	0.681833035913752
	0.573650066791556	0.886346653028562	0.820096049507331
	0.813329350258243	0.833374491223159	0.916022613363366
	0.758968362547974	0.714752661630716	0.890244184599117
	0.655839353307446	0.606757118067860	0.854109156057856
	0.524033845878467	0.808627709347688	0.689674205190763
	0.722087460809230	0.594873673881160	0.904057599666140
	0.493340704764338	0.898134262964869	0.911130922258449
	0.836553645241790	0.881839457920971	0.946678738502554
	0.814415283289611	0.681651863593379	0.749431655924456
	0.621315555493367	0.924967653813236	0.935510376278444
	0.842442969826440	0.743731352219192	0.800373489394604
	0.662759497653966	0.931693792050286	0.960419049054923
	0.858816678240768	0.917898916440459	0.951283857371738
	0.827299440663088	0.246655151566695	0.284566136392889
	0.151742596544565	0.936401712634840	0.977622013782641
	0.836358673260357	0.941020660118066	0.994375678524017
	0.835999264163991	0.801785667520617	0.906888655439133
	0.702582850946445	0.695994565409831	0.807646589748419
	0.569646340582199	0.947249321266859	0.976546273496446
	0.904239133489432	0.583559508837047	0.724777028633271
	0.504431938382707	0.836854493124504	0.899731643732464
	0.737650313091286	0.936218617294525	0.968275404537691
	0.837332963388284	0.868390068159069	0.942243112880951
	0.796325527891950	0.930556210434397	0.982094928092306
	0.866193683071476	0.930111937510272	0.983624907191622
	0.804506177648340	0.494912933139022	0.593394813651968
	0.383866398001342	0.397320424011670	0.528906733419534
	0.267901080629937	0.649081890888594	0.797400260227827
	0.562834156068391	0.670453589783063	0.712923035424779
	0.551082163917094	0.900270856294701	0.904594588839227
	0.804157200464842	0.813157137081125	0.901303982640310
	0.720668635124066	0.938511977529005	0.981271267737955
	0.857365665401913	0.883960193167651	0.899884468881922
	0.779906454117899	0.982458260021428	0.996475325496324
	0.922191846322562	0.176938193406794	0.354112134583419
	0.112477759256382	0.569992558104126	0.677455381447586
	0.484506484709916	0.889879878158358	0.977079483585387
	0.847597305903770	0.189227224091826	0.794790236987004
	0.178525326637370	0.910025585151846	0.312552711303768
	0.812108603486774	0.791829828818334	0.961312318394053
	0.704295481516474	0.734686300395440	0.893116009375031
	0.637589185098223	-0.141167373483700	0.811406780565376
	-0.135831814697442	0.931358815326717	-0.119623411974674
	0.849669807669217	0.771464522563282	0.979292629336830
	0.642864693566721	0.756830742162689	0.872214480430252
	0.652516611534148	0.939749588639491	0.865402030351255
	0.882428733082548	0.417072868747513	0.979177698167614
	0.388103479163429	0.494981709579657	0.532553001715107
	0.677147027885116	0.758718981048728	0.862558399306745
	0.761356801370807	0.878109931602647	0.980843420102268
	0.863639325247892	0.924348868787603	0.987659896779140
	0.835780145830535	0.919765828030333	0.959519434181085
	0.621994811059522	0.746536424549874	0.885821473905882
	0.869245090664837	0.947808824500225	0.974748056019689
	0.875777389480133	0.937527806017912	0.978536773351162
	0.805152939531967	0.872954791926297	0.909074249799182
	0.804600198697664	0.892313835467434	0.947159392071821
	0.895407821855727	0.943199230825632	0.979593122675131
	0.787633198510705	0.914796184557587	0.966266422310310
	0.679720715188429	0.760738590113993	0.864925824667161
	0.626858596750123	0.736218822161806	0.848906307116570
	0.564053138188823	0.669537366769521	0.774847029895289
	0.855963589000990	0.911227997670070	0.818197054919307
	0.880236732195446	0.937146053454714	0.948415163767015
	0.387105086880600	0.486738076985470	0.971243603569457
	0.604027126712773	0.721062331386327	0.601283957314080
	0.752861071011634	0.864028646033863	0.921847271667294
	0.808819831617028	0.873301529054024	0.929658359337555
	0.182749745290442	0.272522428343505	0.923297317542366
	0.665487089252857	0.767697831347146	0.580502936375477
	0.890344938117220	0.956008539220288	0.848572035521623
	0.797383323141774	0.900294535879584	0.982964841568677
	0.777133075962932	0.849023561264615	0.984071538001233
	0.879046226688629	0.932685938899709	0.954308214243875
	0.721167231935518	0.794443560056867	0.841371178958373
	0.800009898916991	0.895769290817794	0.939911219879231
	0.930675472919880	0.969424663298079	0.991220402736603
	0.763109817462988	0.874859716065974	0.938269105727770
	0.792528240344870	0.847456149097955	0.921079293879582
