# Supplementary material for: Magnetic resonance-based eye tracking using deep neural networks
Source: Nat Neurosci. 2021 Nov 8;24(12):1772–9. doi: 10.1038/s41593-021-00947-w (PMC10097595; doi:10.1038/s41593-021-00947-w)
Supplement: Source Data Extended Data Fig. 5 — Statistical source data. [file 41593_2021_947_MOESM11_ESM.xlsx]

## Sheet: Extended Data Fig 5
Across-participant gaze decoding for camera-based eye tracking (Pearson r)
	Dataset	3	4	5
	Subject 1	0.82405335	0.81962379	0.81962379
	Subject 2	0.84294586	0.89657202	0.89657202
	Subject 3	0.86916233	0.89196334	0.89196334
	Subject 4	0.88639868	0.87834023	0.87834023
	Subject 5	0.70730867	0.926923	0.926923
	Subject 6	0.80636429	0.87605029	0.87605029
	Subject 7	0.79885751	0.80716898	0.80716898
	Subject 8	0.95865401	0.76371487	0.76371487
	Subject 9	0.92623255	0.83830381	0.83830381
	Subject 10	0.34813455	0.90788827	0.90788827
	Subject 11	0.91938165	0.88574944	0.88574944
	Subject 12	0.87608514	0.9349008	0.9349008
	Subject 13	-0.0883508	0.78021132	0.78021132
	Subject 14	0.88941911	0.90186282	0.90186282
	Subject 15	0.84747803	0.76478134	0.76478134
	Subject 16	0.87004465	0.87450698	0.87450698
	Subject 17	0.86651689	0.87932917	0.87932917
	Subject 18	0.89048992	0.80216125	0.80216125
	Subject 19	0.62290768	0.88798163	0.88798163
	Subject 20	0.82054301	0.86852274	0.86852274
	Subject 21	0.79852904	0.82905159	0.82905159
	Subject 22	0.83614589	0.83888455	0.83888455
	Subject 23	0.94806642	0.82457644	0.82457644
	Subject 24	0.92073931	0.85693084	0.85693084
	Subject 25	0.29071881
	Subject 26	0.93410603
	Subject 27	0.77601826
	Subject 28	0.73907377
	Subject 29	0.94784041
	Subject 30	0.93283513
	Subject 31	0.90528547
	Subject 32	0.77162569
	Subject 33	0.81005996
	Subject 34	0.94799701
