# Supplementary material for: Magnetic resonance-based eye tracking using deep neural networks
Source: Nat Neurosci. 2021 Nov 8;24(12):1772–9. doi: 10.1038/s41593-021-00947-w (PMC10097595; doi:10.1038/s41593-021-00947-w)
Supplement: Source Data Extended Data Fig. 6 — Statistical source data. [file 41593_2021_947_MOESM12_ESM.xlsx]

## Sheet: Extended Data Fig 6
Effect of training set size for all viewing priors
Free Viewing
Number of participants in training set:	1	2	3	4	5	6	7	8	9	10	11	12	13	14	15	16	17	18	19	20	21
	1	0.6601453441	0.5613699792	0.3609563823	0.4098798486	0.2216958645	0.2127631471	0.1802350598	0.1255179609	0.199288178	0.0999975999	0.1032367248	0.0580940069	0.1223522704	0.0615457496	0.07729077	0.0492622089	0.0015868019	0.0254153709	0	0.0174458003
	1	0.6071558279	0.4083916429	0.5425260529	0.4304177053	0.2823913696	0.3083269777	0.4388175655	0.4260291948	0.1601421925	0.3373002944	0.2122996753	0.1883035695	0.1100084206	0.108460666	0.1009451632	0.0514520269	0.0682618973	0.085411641	0.0061123099	0
	1	0.5439417464	0.4876581037	0.4878765326	0.3052887274	0.1934158535	0.1494433287	0.2655115511	0.2558494566	0.1320528764	0.2077542469	0.1226243459	0.0789882932	0.0889677351	0.0342770071	0.059298829	0.0191673943	0.0240616331	0.064293402	0.0197211757	0
	1	0.5384077153	0.3710364895	0.4242169039	0.2554752861	0.177330426	0.1120969504	0.2166858915	0.1887675542	0.1341625039	0.126362348	0.0886093297	0.033783768	0.0682388461	0.0287188054	0.0629294383	0	0.029774915	0.0107986062	0.014049827	0.0074953776
	1	0.5778134404	0.4498464013	0.4801239053	0.3694845383	0.2505053808	0.1584480756	0.1803237225	0.1566559932	0.1944598587	0.0680502116	0.1308243018	0.0406289974	0.0909308954	0.0239500275	0.0974897587	0.0504384312	0.0108537064	0.0246580132	0	0.0090697472
	1	0.5034904435	0.41803104	0.3826346808	0.3766504788	0.1921251345	0.1628317462	0.1951873709	0.1212323143	0.1457950057	0.1066480534	0.0755901945	0.0598681486	0.0617636902	0.0269751088	0.0307611908	0.0525777298	0.0005378697	0.0074315455	0.0065219113	0
Fixation
Number of participants in training set:	1	2	3	4	5	6	7	8	9	10	11	12	13	14	15	16	17	18	19	20	21
	0.4852232768	0.8348657516	1	0.6009749572	0.2350163224	0.374950869	0.2650092179	0.0341256482	0.2916975685	0.2156497531	0.4099651638	0.339823885	0.1784448411	0.1985472051	0.270801408	0.0987547055	0.0891308849	0	0.1647361316	0.0758819983	0.1839283054
	1	0.4083928336	0.3761486697	0.4134890717	0.8685529448	0.4427054108	0.2629704448	0.5847247671	0.2611061025	0.1774101556	0	0.4714865213	0.5220318345	0.3146777015	0.5488125553	0.1142207422	0.3626479631	0.3733750874	0.1275170698	0.4631728538	0.5624816282
	1	0.8043699671	0.9221754381	0.3717324551	0.4036226192	0.2700796122	0.2202115676	0.214981663	0.2153261801	0.2563881819	0.165357154	0.0761959707	0.1190811884	0.0785812566	0.0831162984	0.0522719397	0.0189851682	0.0074298353	0.0567916026	0	0.0388357372
	1	0.7406746018	0.8685723548	0.5234203318	0.3184168004	0.4041773716	0.5513771209	0.1541070191	0.2817923146	0.2454219251	0.3725609704	0.2316926244	0.1745969866	0.1286501793	0.0817923771	0.1185667627	0.046571617	0	0.031594857	0.031875443	0.0507308097
	1	0.9542935075	0.7949296433	0.4177868823	0.2611477516	0.2767871136	0.2604737033	0.067014815	0.2674182566	0.3544282523	0.2169869396	0.1650510949	0.1259784556	0.0542893742	0.1562944489	0.0910011687	0.0219882807	0	0.1060989857	0.0832961174	0.0691099683
	1	0.8618133536	0.8325766397	0.3889423645	0.4416992556	0.198108593	0.2123819789	0.1897579872	0.3221618126	0.1970463684	0.1915196004	0.1216322642	0.1802137403	0.068774014	0.1015517401	0.0897345876	0.0019174372	0.0271268752	0.0474532034	0.0383929262	0
	1	0.7955585153	0.8749824451	0.4892427479	0.3381054544	0.3215687455	0.3969269528	0.2759869673	0.3502825945	0.3074093464	0.3405591261	0.1778011402	0.1560761281	0.1452915296	0.0506505181	0.1155210649	0.0503357413	0.0253886248	0.0332423112	0	0.0556337307
	0.9377414211	0.9259317565	1	0.5470814364	0.7453383192	0.2392924143	0.3298095284	0.3027519816	0.3415028528	0.4475002854	0.3276816426	0.1734849726	0.2969873677	0.2352263666	0.1448390979	0.0579561899	0	0.0263794383	0.0778266813	0.0130137445	0.1792643121
	0.8677494341	1	0.8278183198	0.3475135361	0.5439956467	0.3345287717	0.291348447	0.2207434102	0.2053012305	0.0411512228	0.4259920797	0.3177253227	0.1501410787	0.3275980761	0.2528712599	0.1469909996	0.4527414229	0	0.0499918888	0.1819787807	0.1880511105
	1	0.835030394	0.8861105716	0.4984118002	0.5334552539	0.3934960298	0.2336571623	0.2833320025	0.3578255667	0.2953775277	0.3070094367	0.1357515009	0.2095240227	0.1036381743	0.0818817393	0.0354752134	0.0411371785	0	0.088134611	0.0159914112	0.0905812188
	1	0.8852592382	0.9717467997	0.4043386424	0.3770632701	0.269773688	0.2952283263	0.2364646876	0.3597235082	0.2880415089	0.2876151394	0.1054288872	0.2022556689	0.1168574193	0.0453072238	0.1003904145	0	0.0355004247	0.0348012683	0.0147260423	0.0278027636
	0.948449029	1	0.9781053483	0.5295981402	0.4694961364	0.3849358959	0.4450656105	0.295318668	0.4364712137	0.362838942	0.299064084	0.178181284	0.2347240342	0.1207233211	0.1382033077	0.1211366307	0.0855881076	0.045545545	0.0605199634	0	0.0159620307
	0.9887852764	1	0.8484203178	0.3205308775	0.4605064593	0.4104811162	0.4882866961	0.3614243773	0.469571749	0.3243802988	0.3100078604	0.1326092045	0.1924515462	0.0956475704	0.1911766816	0.0986140571	0.0951300923	0.0478561213	0.0654269254	0	0.1527221117
	1	0.9544038371	0.9977043373	0.4256180212	0.7214168295	0.4983381658	0.5758845579	0.6573948313	0.4006086929	0.4724859792	0.5007571419	0.2603933213	0.2721096309	0.2811508793	0.3259553773	0	0.117619108	0.1394442787	0.3560981135	0.0343256968	0.1645031451
	1	0.9837194169	0.9789539131	0.519871555	0.4284323624	0.389662785	0.4999356642	0.2578049828	0.3561889994	0.4611005522	0.3487001619	0.1589130905	0.2550597232	0.010666396	0.091419421	0.0998656333	0.0293936498	0.0648781239	0.0707778347	0	0.0323528871
	0.9710006373	1	0.8393494385	0.4183468395	0.4858382891	0.2767514292	0.4010456106	0.2188974094	0.4773368617	0.2806916152	0.3286421296	0.1935942724	0.1777391853	0.1506951952	0.0821576744	0.1411424522	0.0222214181	0.0927952526	0.0344861936	0	0.0398453005
	1	0.7686425488	0.8518915741	0.3567655838	0.3795187175	0.3321304661	0.2334300548	0.1628189428	0.2832540097	0.0989932415	0.1988966777	0.1486854898	0.1545639393	0	0.0551180848	0.0842148997	0.1246104799	0.0950810839	0.0478873955	0.0381029399	0.0708215271
	0.8250883864	0.8199980797	1	0.5131952618	0.2773926241	0.3924757433	0.4223409006	0.1965872192	0.4142997743	0.3108446671	0.4424859776	0.214271132	0.1985739853	0.0813597334	0.1648528215	0.0826094983	0.102518339	0.1719920196	0.1193811133	0	0.1226160444
	1	0.6441829935	0.7832348882	0.3599640548	0.5352459505	0.3802027094	0.459208677	0.5771679038	0.1635483847	0.1792490778	0.412448484	0.2029214318	0.1683190493	0.2565566435	0.044256103	0.1853712452	0.0840577609	0.02009799	0.1211004682	0.0694169148	0
	1	0.8222509019	0.8675812186	0.4102512227	0.3162757803	0.3340845523	0.3349683452	0.1754191042	0.3495838711	0.2276600927	0.3029713189	0.2389233919	0.1783125274	0.1104396361	0.1083323771	0.0649568553	0	0.1337985854	0.0188944589	0.0342779807	0.0563289286
	1	0.8257834658	0.8863291278	0.4055892303	0.3304355486	0.2167093899	0.2560656306	0.2234306215	0.3681533009	0.2832785173	0.1984474238	0.1187739711	0.1532057391	0.152871573	0.1178588532	0.0906290862	0.0264661462	0.0237063236	0.1005801645	0	0.0550589974
	1	0.8277292205	0.9984637782	0.4881050203	0.4209849682	0.2869212316	0.4647989526	0.2367191019	0.3826582074	0.3512857201	0.279240807	0.1358196265	0.1791038803	0.1537174837	0.0829142758	0.1323781599	0.0269032217	0.0314903511	0	0.0319847398	0.0296561896
	0.5980361931	1	0.9359829779	0.3602449704	0.4269769183	0.2955882088	0.2409177044	0.2247611865	0.3788797713	0.1753563869	0.6130516522	0.1963886557	0.1315271998	0.2164973534	0.0216262179	0.1459987648	0.1120093052	0.1176762192	0.1101445458	0	0.0928945074
	1	0.7965099226	0.7809981391	0.4423756023	0.3675737472	0.2637482182	0.3626238842	0.281695333	0.249056455	0.3682812108	0.2758869997	0.1621490102	0.1878938353	0.2238055646	0.1860958046	0.1796514031	0.1370420609	0.0404009317	0.0781765003	0.0053512876	0
	1	0.8695483078	0.959823616	0.4126418131	0.4786361769	0.3001126618	0.2849744582	0.1328870042	0.3629634132	0.2769366261	0.3299152317	0.0686299374	0.1862864902	0.042028777	0.093418885	0.0430415092	0.0599049094	0.0741629158	0.100198596	0	0.0867796811
	0.9940551906	0.8786507006	1	0.7117113569	0.550867435	0.7119285738	0.6536352632	0.3201381447	0.4225508363	0.4271130466	0.6131532195	0.1171280935	0.0338620298	0.2997833457	0.1913420985	0.1617139674	0.1415996773	0.2032979292	0.0638218748	0	0.1831661046
	0.7869397611	0.8386592378	1	0.5560234619	0.3816375194	0.5591571201	0.5638800469	0.2682041548	0.3816342597	0.3344350857	0.4026862614	0.2021202005	0.1102159733	0.1641256056	0.1467575659	0.0493521052	0.094976912	0.0972741131	0.0852505514	0	0.0315905756
	0.9517237813	1	0.9901432354	0.7264038233	0.7383030858	0.4512220996	0.6800968509	0.403279925	0.4516740577	0.6162113867	0.4399258127	0.2702653107	0.2340820509	0.2592857638	0.1643753682	0.2097358822	0.1585956658	0.1029895583	0.1210212394	0	0.0270834294
	0.7611633128	0.9784103414	1	0.6298961293	0.3997551405	0.162177693	0.4300824278	0.324514527	0.4741456454	0.3271962167	0.6287730308	0.1005280226	0.2475360124	0.2135185821	0.1563757249	0.1025109603	0.0714482097	0.1531929932	0.0012962164	0	0.1433907385
	0.863937827	0.8352561036	1	0.4125800502	0.4151513795	0.2472259452	0.1481467852	0.0947476989	0.4563479203	0.3204491986	0.5014192632	0.1011732881	0	0.3120540649	0.164913407	0.3337694499	0.1911401087	0.2340248094	0.240467394	0.1945146551	0.2460412923
	1	0.8584573264	0.9085315913	0.486747388	0.4335446929	0.3337351004	0.3018324905	0.2430003749	0.4532158544	0.2322137454	0.3605452429	0.0987564866	0.1957003732	0.1416056352	0.0908693511	0.1574978519	0.0720551588	0.0425818422	0.0933977018	0.0237588814	0
	0.7881832077	0.7918057091	1	0.6832685656	0.2845798844	0.2606682331	0.5399365583	0.2554156699	0.1671738863	0.4303257968	0.238864639	0.1560714937	0.2009493792	0.070460421	0.1344172162	0.1694541827	0.0577001125	0.0202054048	0.0558056646	0	0.006556503
	1	0.6440472148	0.9280173574	0.5634689318	0.4691789015	0.6252977627	0.3886034402	0.7379635741	0.2802386737	0.4130728386	0.4192496954	0.1747959573	0.3287211647	0.0625664984	0	0.1395624584	0.2871525934	0.3124819992	0.0670965024	0.134912533	0.0806748247
	1	0.8754651699	0.772359322	0.3425424391	0.4684151294	0.1905462887	0.3511036721	0.3681015807	0.4316252267	0.3169001799	0.34511456	0.1616189786	0.2261396788	0.1844023731	0.1875370263	0.1744052774	0.1314288286	0.062813574	0.1209109976	0	0.2736088845
	1	0.8390963872	0.8837190527	0.574686306	0.4383034699	0.3331396652	0.4037500511	0.1973534333	0.4407134094	0.2527733819	0.2627686212	0.1493203463	0.1260368754	0.1543387248	0.2142739244	0.0927698345	0.113971578	0.1060860108	0.1128172465	0	0.0176658165
	1	0.9098760961	0.9451186734	0.8383324956	0.4780036743	0.3967184562	0.625753599	0.3188805831	0.366592587	0.4731999096	0.4031598002	0.15981659	0.1976476381	0.2195313367	0.1069421175	0.1550446801	0.0652474123	0.0675077571	0.0686495646	0	0.0012483687
	1	0.9172553738	0.922002542	0.4414493024	0.5644660733	0.3599302621	0.410978425	0.3404587888	0.3461085643	0.3119073985	0.3969301775	0.154707904	0.3277699819	0.1048591034	0.1994152692	0.0623219748	0.0330100981	0.0800267424	0.1175006221	0	0.0445312391
	0.6569160927	1	0.838043046	0.398478628	0.451308754	0.4458831856	0.3939902288	0.3336969218	0.1880911112	0.3972195702	0.3100057848	0.193069632	0.2818144197	0.2172466487	0.1743783436	0.0777937627	0.1259501705	0.1231961346	0.1809544787	0.1373656281	0
	0.6795987394	0.7982568067	1	0.5662389492	0.3467478901	0.4508005606	0.3490921477	0.311773813	0.3827662013	0.275698237	0.2613580882	0.1590443341	0.1334646619	0.094650966	0.1103989854	0.1168043129	0.0629926943	0.0524735557	0.0877248067	0	0.0674926571
	0.9628935363	1	0.819144821	0.5017582305	0.5657250359	0.3713514744	0.4350330214	0.2429923762	0.4215899962	0.2072926232	0.3115923573	0.090510053	0.1940231155	0.1443059673	0.131719665	0.0831848612	0.099270696	0	0.0519887933	0.0719755183	0.0452874939
	1	0.9322666968	0.8447309844	0.3380899774	0.324807084	0.1390719718	0.1790899282	0.0579126797	0.4510984753	0.1735998602	0.2293916098	0.1213289377	0.1083403892	0.0497026393	0.1239779219	0.1458938666	0.1268300777	0.0738542303	0.1714036251	0	0.1272169549
	1	0.8668439273	0.9348504859	0.4909870805	0.4406780235	0.3395570094	0.3417727883	0.158942248	0.3720998724	0.279718195	0.1868549434	0.0578590764	0.1035236008	0.0561097473	0.1483797324	0.0873208142	0.0583183437	0.0757547765	0.0728144531	0	0.0362726579
	0.9418605072	0.8364341722	1	0.5217929761	0.4298011585	0.4357110141	0.4607213659	0.3473899498	0.4061331995	0.3163555942	0.3379750926	0.1157339345	0.2364868058	0.111760759	0.0425192362	0.1298530851	0.0984136763	0	0.095592284	0.1002365599	0.1048039267
	0.8441819735	1	0.8120603884	0.4178123335	0.345394415	0.5328704387	0.5227550264	0.4053219718	0.3094499739	0.2896451958	0.3093423328	0.1701737033	0.3298518947	0.038391251	0.0908878798	0.0263319523	0.0639776553	0.0966390741	0.1601253342	0	0.0488893542
	1	0.9780972728	0.8839171344	0.480109564	0.3665028909	0.2934869681	0.4338953392	0.2847548441	0.3837798753	0.3373836952	0.1962799421	0.2503534877	0.1900954879	0	0.1025022362	0.0854878632	0.0171684969	0.0608813517	0.1042284159	0.0414707049	0.1004235365
	1	0.7736072963	0.8990764352	0.5029100852	0.2632372626	0.2558162867	0.3085770495	0.169848364	0.282367445	0.1832179512	0.2514708941	0.0886617729	0.1216072849	0.0782645759	0.1088658756	0.0634349916	0.0302562167	0.0262658012	0.049322058	0	0.0341506182
	0.7947654782	0.9021364041	0.9570079898	0.5489454413	1	0.3677505586	0.4746735128	0.3378578375	0.5708017714	0.4946652233	0.4442583934	0.2293707932	0.2330355794	0.1295912035	0.2813012536	0.0293954453	0.0852645935	0.4069962048	0.2370368384	0	0.2170674277
	1	0.6003471742	0.9893099214	0.6732683872	0.3212398008	0.2223846829	0.3279206945	0.2198156794	0.3800653904	0.3376162155	0.3104129836	0.1770956938	0.212410324	0.1898756685	0.2182785934	0.267600272	0.1631869521	0	0.1562997684	0.0275892834	0.089362808
	0.787745896	0.8237628692	1	0.3892395044	0.2434010571	0.2592235615	0.1454119658	0.2440537812	0.2519100186	0.3091714435	0.3354367721	0.1182294692	0.1483030612	0.1462339273	0.0954502772	0.1264438324	0.0593104841	0	0.0880736303	0.0495441011	0.0321717791
	1	0.9612292011	0.6919732957	0.414658323	0.3224825434	0.2790721506	0.3990926288	0.1435211951	0.2490588651	0.1363207846	0.1625617081	0.1454933727	0.1393934241	0.0568760356	0.0989766945	0.0522301249	0.1183810934	0.0484746839	0.1129117756	0.009825704	0
	1	0.8567286996	0.8138800452	0.5260289901	0.250831738	0.2586127493	0.2464278241	0.3096503621	0.4385234391	0.1705777235	0.2206985954	0.2642398367	0.2665636552	0.2399376994	0.1746276164	0.2063587455	0.2004404581	0.0172240532	0	0.033028687	0.0028631889
	0.9571959332	1	0.8664990104	0.4495025205	0.5348469598	0.3331385894	0.1995577732	0.2846426223	0.2637730053	0.0670592327	0.2246068952	0.0983157417	0.1565809198	0	0.1577682629	0.0566243217	0.1328913117	0.1171498841	0.0762298471	0.1553652578	0.0343108495
	0.7049597296	0.9029426865	0	0.8343849611	0.3277720564	0.7420558897	0.5103562027	0.370335422	0.5075116024	0.7372567111	0.4765562883	0.6979018138	0.3081910608	0.5916610445	0.7731500146	0.5512221983	0.4932579809	0.8700884204	0.6036518462	1	0.8858990703
	0.7710138354	1	0.9147356637	0.5221664221	0.5420644823	0.3790523572	0.5025340714	0.0823720846	0.3565456502	0.3593825145	0.5045785026	0.2330186191	0.2001756472	0.1472315737	0.1227025495	0.0440969379	0.1302120204	0.0743822274	0.1100621318	0	0.0081089331
	0.9013336415	1	0.7799174169	0.2924988274	0.4020584058	0.2649837079	0.3317770542	0.2015558798	0.2795305197	0.21586585	0.2016826534	0.1985217991	0.1893413141	0.063091106	0.109131813	0.0132568805	0.0522540505	0.0688698433	0.0537730139	0.0560648616	0
	0.8785630905	0.7486838852	1	0.4439027019	0.2463167583	0.3496160526	0.5095481387	0.1301060172	0.3561783112	0.3407723971	0.2084712919	0.1931201122	0.2077244648	0.0674203285	0.141233926	0.0761446337	0.1272169065	0.1012653215	0.0839914905	0.022244315	0
	0.9461105449	0.9927107742	1	0.5958323674	0.4380789939	0.3572682013	0.6536079562	0.2542739126	0.396069704	0.3991454768	0.3087485774	0.0183758583	0.1055608782	0.1433819396	0.1799001086	0.1733620453	0.0619515401	0.0279095403	0.038061312	0	0.10875346
	1	0.9570906101	0.7587256883	0.4736517602	0.478063844	0.3106165244	0.4199088861	0.2855946985	0.436488313	0.3103384657	0.3172213777	0.1818093794	0.1310604623	0.124298865	0.1607284457	0.1096091951	0.0431983351	0.0458658337	0.0478890808	0	0.0866590435
	1	0.9081573723	0.6037520129	0.2951926834	0.457030791	0.4773368064	0.8086041934	0.3307741824	0.4777617038	0.4898758171	0.3955939336	0.3382545925	0.3937808035	0	0.1973434556	0.0520747286	0.2322298886	0.2526147634	0.1533006596	0.1355389284	0.1167131949
	0.754335827	0.9044336011	1	0.5460135545	0.4699307386	0.30411444	0.3665720314	0.2792941496	0.4104282242	0.3186244735	0.4417903921	0.1347419254	0.2082296084	0.2620647167	0.0802105502	0.1348711196	0.065941015	0.0939551133	0.0102593719	0	0.022261634
	0.9863747724	1	0.8560457846	0.5966723279	0.4616223525	0.3390630104	0.611316425	0.2067083353	0.4663450437	0.4112344018	0.3569621015	0.1610271748	0.1295304937	0.0507632988	0.104697669	0.0622666438	0.0163924615	0.0270266408	0	0.0086607071	0.0214260761
	0.9419457848	1	0.9341183268	0.4379628302	0.4556867005	0.3225766065	0.3280077581	0.2816331605	0.3460557474	0.3067608922	0.2048503523	0.1399923736	0.2284554388	0.1896982595	0.0623991436	0.1039320648	0.0506969305	0.0317479593	0.0259741787	0	0.035298702
	1	0.8253025141	0.8791784681	0.6313397755	0.3833757969	0.4513037256	0.4415887649	0.2915583541	0.7126504202	0.1639311316	0.4137280033	0.3210080825	0.2364259706	0.4052300894	0.0246712595	0.2800757279	0.1395079827	0.0211782648	0.0628817809	0	0.1011967894
	0.8998406022	1	0.912687687	0.5752410841	0.3796519666	0.4225450627	0.8854268643	0.2571777078	0.4491553008	0.5506176839	0.4402685186	0.1692333842	0.3674886519	0	0.3204484402	0.0618733088	0.0564398008	0.0711086214	0.0771525116	0.0247196547	0.1117447727
	0.9307347915	0.8397796524	1	0.6317860512	0.5986988893	0.2122516792	0.4931892867	0.2704754501	0.3753585339	0.2120193657	0.3285082293	0.1049124746	0.2234654846	0.2551136609	0.1691258592	0.2313543459	0	0.0552572394	0.0715756363	0.0210444969	0.0676449311
	1	0.6938269988	0.5252284155	0.5828764252	0.4097872187	0.5258574833	0.4588895145	0.5463635802	0.6211537928	0.4171288311	0.2976199287	0.3174471284	0.2709714851	0.1645737687	0.4755834646	0	0.2647204391	0.333404573	0.2643691114	0.234216327	0.2092787923
	0.8345675659	0.9856168637	1	0.6819658514	0.5807917183	0.4474369568	0.4586404721	0.3714320839	0.4480665922	0.422775379	0.4215903498	0.2500869065	0.3005352611	0.296451747	0.177121687	0.141532926	0.2280525038	0.2173619115	0.3370908025	0	0.2156988965
	1	0.8560957509	0.8341204942	0.5153473441	0.4525159831	0.3168644961	0.43375829	0.2264324559	0.4209610272	0.3570008748	0.2757919781	0.2082652535	0.1551338127	0.1689506867	0.1448397216	0.1061783961	0.0903371008	0.0302791419	0.1092427233	0	0.005918561
	0.8166784938	1	0.6348748436	0.6389358015	0.7011502622	0.4979942764	0.4086853224	0.2405770766	0.5516467171	0.4340544308	0.2655390324	0.3743874821	0.2057695675	0.1119774418	0.1634633115	0.0259901971	0.2514904796	0.1153599785	0.0978352764	0.0895557585	0
	0.9405104738	1	0.922665231	0.4868321642	0.4104541319	0.2712178898	0.3442009701	0.3085127915	0.4326032398	0.3075155151	0.3457613198	0.1936659533	0.149821716	0.0486089695	0.136606106	0.1224294745	0	0.071848727	0.0705481279	0.0108848414	0.0555228656
	0.9980429	1	0.9379829978	0.5927638748	0.3128364842	0.3709783286	0.2550605681	0.1358478008	0.3213837736	0.1992538056	0.2271591021	0.2174019965	0.0806364757	0.0819547033	0.0998788321	0.0347506483	0.0478288356	0	0.0416231644	0.0106316718	0.0590807548
	0.8692409731	0.7768639034	1	0.5381966617	0.2643354802	0.2334982227	0.2602591379	0.1951529522	0.308810834	0.331081315	0.2847040379	0.1770311567	0.1704247803	0.1046094243	0.1520758126	0.1525543242	0	0.118145622	0.0217497361	0.0697108796	0.0213092582
	1	0.7039532584	0.7242624421	0.7884803904	0.4166040544	0.5325866262	0.3915266828	0.4241067282	0.5968582625	0.3919043919	0.3945038531	0.3816259486	0.4704581511	0.2556483337	0.3609338479	0.2804068919	0.2333983364	0	0.2633986158	0.1983285729	0.2718638846
	1	0.7973112774	0.9310735946	0.4541544994	0.3753340057	0.3005181755	0.5817917883	0.2588727708	0.3626973824	0.2395373193	0.3594336498	0.1498163146	0.2104286561	0.0569801272	0.1235457373	0.1650193492	0	0.14837307	0.0805392813	0.0818946127	0.1071868043
	0.6269630422	0.458354608	0.4894622736	0.5347264586	1	0.7733139076	0.3665243601	0.4603290784	0	0.2707954287	0.3903687763	0.1740715097	0.3803018111	0.3898362628	0.4788269732	0.1511659427	0.6390092896	0.276526365	0.3141434204	0.276406603	0.2500450444
	1	0.9980997953	0.9776162252	0.383821313	0.3937545217	0.279531793	0.3492782662	0.1182526915	0.3281426393	0.3049375514	0.3519322683	0.2074564968	0.20212862	0.1398695054	0.201515374	0.1942346387	0	0.0968926069	0.0962275565	0.1095566752	0.0912958564
	0.7072029226	0.8578170099	1	0.2972653091	0.4794224772	0.2754116303	0.298599064	0.2861951643	0.4461270818	0.3315548278	0.2863577048	0.0987424404	0.1267691808	0.1519398927	0.2583152782	0.0002937086	0.1662136471	0.0843213348	0.1390138759	0	0.0601394938
	0.9512635302	1	0.8192645758	0.4712832945	0.4081131285	0.4364931072	0.3462758749	0.2631888147	0.3622118831	0.2629793447	0.1110240631	0.0892238517	0.2224341999	0.0361717137	0.0209208263	0.0722628082	0.0324923294	0.0557232229	0.0338314581	0.0268432067	0
	0.8789864133	0.9680870776	1	0.600768889	0.3182331261	0.4053148642	0.6350256038	0.1744828006	0.2922949953	0.2427747105	0.2590673047	0.1218539007	0.1249671767	0.299920468	0.1281250795	0.0656584464	0.0844795795	0.1718819265	0.1219851023	0.0955582778	0
	0.9583672915	1	0.9069679472	0.3900728048	0.5507407382	0.4486549563	0.4066250409	0.2200964419	0.6023716556	0.4794446707	0.3120573756	0.2260770749	0.2633670022	0.0959517148	0	0.1197931889	0.0968060803	0.1170979148	0.2557057055	0.0881669224	0.2002237442
	1	0.6384223976	0.9709933239	0.4754245326	0.3679986206	0.3827806085	0.4391122469	0.1758577948	0.3508577514	0.219589478	0.3886107989	0.1846909402	0.2622952471	0.2090872136	0.1304056578	0.2279900562	0.0207481156	0	0.1196843301	0.0457901997	0.0589035028
	0.9163598711	0.9352857646	1	0.6748518218	0.3996564328	0.3512758857	0.6354157268	0.1945967827	0.2876680851	0.4386754529	0.3750195902	0.1192446253	0.1642909533	0.1909475455	0.0688209009	0.080336242	0.0364950538	0.1003023759	0.0817908424	0	0.0678876775
	0.6129865954	1	0.9389776613	0.4320728597	0.4356368397	0.4934459242	0.4451447411	0.5145431446	0.2025041643	0.3131093494	0.1879820361	0.1905600517	0.0629123486	0.2204159265	0.1073304635	0.2661047445	0	0.0831502682	0.0808707763	0.0762781211	0.1185409218
	1	0.9297204665	0.9059205221	0.3794875146	0.5379070756	0.3837256048	0.2603861815	0.2306056911	0.3282148829	0.2634193632	0.1760560435	0.0875928107	0.0981201477	0.0447282695	0.0265846988	0.0783897207	0.0734748415	0.074610532	0	0.0422844478	0.0075450012
	0.7355147536	1	0.8161644176	0.7774849106	0.7620806177	0.3568670311	0.4381396104	0.2369930374	0.4151605275	0.4582692294	0.4290743119	0.1814065043	0.2370247852	0.128342286	0.228688046	0.1727024749	0.0545846501	0.1500293759	0.1687297927	0	0.2461995592
	1	0.8753966968	0.9303984439	0.5029953682	0.3572701623	0.3303824305	0.4493106509	0.198351931	0.3644220337	0.2735186922	0.3257682377	0.170124362	0.1364982155	0.0829062302	0.1528467838	0.089131909	0.0652455423	0.0351519842	0.0238619494	0.0200532849	0
	0.9433886785	1	0.8665931972	0.4490848302	0.4104742846	0.2748958716	0.2724771474	0.2489441616	0.2853606135	0.2695542748	0.2632743381	0.1795016528	0.1274084435	0	0.1192707064	0.0544825503	0.0229472098	0.0446947203	0.125087034	0.0571312941	0.0820264105
	1	0.7020185797	0.7768721901	0.4205814085	0.2751585846	0.3477695423	0.3723122253	0.1356173867	0.2690793419	0.25391453	0.2669302336	0.2103918919	0.1510963057	0.1499931341	0.188004836	0.1132000512	0.0178213088	0.159858381	0.119705654	0.0156138249	0
	1	0.9016233587	0.8831903108	0.6025348058	0.669636002	0.3041628941	0.5054988591	0.3437390402	0.4864810928	0.4555369587	0.3795169642	0.2238988998	0.2398744793	0.1552958943	0.1088660114	0.0916739936	0.1222911218	0.1097302623	0.1185048713	0.0350645853	0
	1	0.9400674125	0.9114902913	0.4145655252	0.3854382544	0.1962998405	0.4410211898	0.2310426126	0.4472027082	0.2679942916	0.2946688432	0.1692274283	0.1911435195	0	0.1666655589	0.0870570986	0.0642517102	0.0878960564	0.0671194934	0.0168873293	0.1264312606
	0.6553798922	1	0.8640688461	0.5856923009	0.6552199573	0.7619710404	0.9204677092	0.4408222668	0.6639282725	0.5603948031	0.324086581	0.262119523	0.2714376501	0.2288945501	0.1784876617	0.1762061942	0	0.1312159455	0.117497851	0.06233178	0.0573627027
	0.7709127063	1	0.724555372	0.5716368162	0.3176621263	0.3631751236	0.4670923795	0.2063023075	0.4278587434	0.383589494	0.2767653411	0.2319557733	0.2074900572	0.0778524631	0.1204779675	0.126879418	0.0306920092	0.0422328001	0.0022006024	0	0.0246823514
	1	0.9908177401	0.8175051931	0.4604124975	0.4476410216	0.1966412381	0.1750493535	0.1760818967	0.4822892656	0.241923756	0.2668216412	0.1839052438	0.1410735909	0.1599591738	0.0959307551	0.1255499905	0.0248466644	0.0755550989	0.0743868463	0.0617231797	0
	0.9240827577	1	0.8623427466	0.4913185137	0.3869502999	0.4437576928	0.5814491887	0.4274552995	0.3372191713	0.3648456832	0.2378042745	0.3091251903	0.255997925	0.0607043044	0.0970992716	0.1326243781	0.0413479435	0.0158037481	0.0087671777	0	0.0419669484
	0.8043888473	0.8049755005	1	0.5893605214	0.3570231886	0.4740081376	0.2775557706	0.2194137831	0.4241367597	0.4051248774	0.2838067669	0.2280744814	0.0358839016	0.1551382363	0.1090506122	0.1103055545	0.0907487491	0.0248028597	0.1536584533	0	0.0878055254
	1	0.986347241	0.9628921898	0.5845861726	0.6061472729	0.4935207501	0.6276847388	0.3795760599	0.3426729243	0.3302829189	0.271714482	0.227177782	0.2185540321	0.1392369533	0.040361261	0.0920666245	0.1006987678	0.0883897157	0.0816329139	0.0189615701	0
	1	0.9112763367	0.6300588769	0.4400906658	0.3373354905	0.5019973588	0.6054680318	0.311475948	0.4683819687	0.4368340896	0.3553349594	0.3186902969	0.2151469257	0.1671138888	0.2156162679	0.2108642321	0.1073042845	0.0596747172	0.2208135937	0	0.0704378436
	0.6086230097	0.7448480087	1	0.4084097568	0.2344691694	0.2946160416	0.1319969562	0.1697417801	0.3316425956	0.2014198	0.5145072696	0.1393637896	0	0.2387260938	0.2494671329	0.1582124478	0.1544363739	0.0180565928	0.0519230191	0.0377550798	0.0180773404
	1	0.7279276273	0.836148009	0.3672693735	0.3248971404	0.3715442324	0.3280671643	0.2551735031	0.3587443231	0.3237073514	0.2655973583	0.1586901847	0.1972930809	0.0912897425	0.0906415281	0.0928353948	0.0461929652	0.080444777	0.0764429418	0	0.0817663341
	0.8578529363	1	0.951299756	0.519960458	0.4263146959	0.3619899342	0.3320692166	0.2527857327	0.3340061856	0.3446477944	0.232603053	0.1746985573	0.1302243149	0.0843547035	0.1436817248	0.1050358157	0.0498578374	0.0219033684	0.0895134378	0	0.0595907152
	0.9357772483	1	0.986844086	0.6134086103	0.4859008382	0.298034498	0.6152557116	0.3878664026	0.591634968	0.5396164365	0.3687521174	0.2792218713	0.1330541561	0.1906778824	0.1829537539	0.0739701957	0.1342402827	0	0.0139260954	0.0142146017	0.0338230285
	0.480457138	0.0012451853	0.7108905613	0.5895658285	0.1916129024	0.5472134972	0.0769035502	1	0.9319830911	0.7945618003	0.2586752137	0.1736398823	0.4039223336	0.8146784897	0.7992385933	0.641136806	0.328727573	0	0.1126124441	0.6422824566	0.3291484242
	1	0.8963843931	0.8611944527	0.3863173486	0.2690779137	0.3299462739	0.5843548159	0.2734882193	0.3128596261	0.2971267481	0.2938397864	0.2261834528	0.3386799053	0	0.1441427696	0.1559513811	0.1089161957	0.0998016093	0.0692971937	0.0883361293	0.0661560012
	0.816030712	0.8610501789	1	0.6752098901	0.5174488587	0.398450787	0.5907118105	0.2814972778	0.6354691451	0.3957225748	0.5480653612	0.3050159929	0.3497329022	0.2457799667	0.3033402405	0.163356558	0.2683860961	0.0237510198	0.1702770638	0	0.0697698885
	0.9377188348	1	0.7685059169	0.4547792517	0.4093110184	0.4018730618	0.362389766	0.2288587887	0.3616065905	0.3676314975	0.2120429653	0.1175278673	0.048108942	0.0751343379	0.1701362135	0	0.0580007145	0.1307331402	0.1422165779	0.0136589126	0.0651165339
	0.6785316064	0.9978615714	1	0.7185992302	0.6506354678	0.3851459573	0.4245056488	0.4732850056	0.30285855	0.3168095456	0.7127117987	0.3445236926	0.2918821087	0.2525551689	0.4126222886	0	0.3998466409	0.423665584	0.5108539319	0.1387522764	0.3216875263
	1	0.8557129447	0.9443211938	0.5843253978	0.4371220283	0.2399929735	0.4141876857	0.1769877896	0.2940031137	0.400404172	0.3565625581	0.1495684725	0.1317877137	0.1700303769	0.1375009566	0.0119086249	0	0.0751387905	0.1010314373	0.0091658608	0.0512465054
	1	0.7716281603	0.7210387354	0.6326271632	0.6155819355	0.329703143	0.5728446709	0.2005688849	0.5408406966	0.6404521715	0.2738663407	0.3215145995	0.2399532784	0.0834938403	0.2622863099	0.1902227621	0.0633289471	0.1619834644	0	0.1036347994	0.1612691654
	0.8887617848	1	0.7789380233	0.4367791632	0.3132206945	0.2568531762	0.3394419314	0.1941599919	0.373606109	0.3698281811	0.2564892041	0.1548980602	0.1217481879	0.1526587906	0.0898906077	0.1743054541	0.0592289505	0	0.0810715681	0.0159557547	0.0514333272
	0.9279378594	0.7956655018	1	0.5372280043	0.3888320086	0.3559612605	0.4485168273	0.2888707957	0.4135358756	0.3292358276	0.2505326964	0.2016074277	0.181749504	0.1488920251	0.1565902406	0.2214465976	0.1292714714	0.0512323272	0.0454921628	0	0.0149328963
	0.9434023566	1	0.998208178	0.7075873031	0.3434000689	0.2796945138	0.3789410412	0.394847413	0.4479698832	0.3052641549	0.0714225218	0.0695092487	0.1568187359	0.2307188609	0.1770111119	0.0851970085	0.0464806995	0.208500757	0.3556568662	0.0895684783	0
	1	0.764023129	0.8951587839	0.7398513843	0.7085543618	0.2727756154	0.438896238	0.3756680774	0.6601158315	0.5255456271	0.4338304098	0.2565978048	0.375143544	0.1805578506	0.1730637505	0.1298791124	0.0983665435	0	0.0245230339	0.0433595521	0.0387542474
	1	0.7703004583	0.9692722852	0.6149140197	0.5357052467	0.3370367475	0.4443920003	0.1975929702	0.3905550748	0.4874267829	0.3327227447	0.1204680998	0.2317804942	0.0690287294	0.0153414722	0.0116696113	0	0.0895624317	0.1298080056	0.0125729134	0.071836766
	0.9028308518	0.7156284069	1	0.424894263	0.4227615869	0.2445786189	0.4237922211	0.2431455178	0.4726108349	0.3368384452	0.3336660604	0.1414947306	0.1591781443	0.1221942688	0.1473692721	0.1089676456	0.0145954122	0.1215154999	0.0603341095	0	0.0703253362
	1	0.9580739258	0.805274938	0.6097256439	0.3853835991	0.4639981362	0.3818926977	0.1790048572	0.3761717506	0.3024623435	0.2639406261	0.1905490203	0.1691811151	0.1060356559	0.1254786024	0.0942643206	0.068259273	0.0563617447	0.0504351235	0	0.0337768702
	0.9873497717	0.8823417963	1	0.5438075522	0.4589412659	0.3130238409	0.4648039078	0.2326935633	0.3483468798	0.3484198505	0.2249705169	0.1776244761	0.1506294023	0.1030145459	0.1068917817	0	0.0395247073	0.0358953775	0.0197509719	0.014936331	0.1092783901
	1	0.818563372	0.8831010174	0.6565878672	0.2682752265	0.4153501718	0.3040974482	0.0678423645	0.3620585555	0.3117290705	0.337317792	0.0861392619	0.1037455485	0.1613004855	0.0163192585	0.1784393796	0.2195189269	0.0060473512	0.038102897	0.0230582934	0
	0.5872174797	0.4029918699	0.8737398374	1	0.4158333333	0.7736255081	0.6606138211	0.9000995935	0.4494588415	0.3637129065	0.2223394309	0.7727439024	0.4590243902	0.8532688008	0.5594964431	0.1868114837	0.2450945122	0	0.4061697154	0.4144441057	0.4311128049
	1	0.6633508931	0.9259357676	0.6601754547	0.5398881008	0.6133357332	0.6100959229	0.3710992384	0.4740292106	0.6107658137	0.2836699956	0.2562974219	0.2774640467	0.2734075951	0.0747796137	0.215642508	0.1991624943	0.2315529431	0.0562805963	0	0.1194673592
	0.273584715	0	0.5426308528	1	0.5110345127	0.5357546245	0.5683205071	0.7139419367	0.5529737871	0.3891550533	0.7422689189	0.7051567198	0.2987214506	0.7643809395	0.4789858627	0.4339195447	0.6083873389	0.4893072994	0.581809403	0.681312851	0.6349626952
	0.9563639104	1	0.884487243	0.4453974433	0.2799874202	0.2738421849	0.4597842706	0.17838653	0.345889253	0.3465079508	0.281681332	0.1304808107	0.1595612578	0.0448683402	0.1225969439	0.1471670128	0.0813888225	0.0630122358	0.0663382218	0	0.116312631
	0.8531167489	1	0.6589408002	0.620949788	0.7581110486	0.5627694163	0.62956029	0.2656811203	0.4390406635	0.475745905	0.2419146843	0.1859017297	0.2349196079	0.2427562691	0.1449660481	0.0490169034	0.1195538723	0.1964956192	0.1555094463	0	0.0492932403
	0.9505418281	0.6764128691	1	0.423189614	0.2644064765	0.2528394915	0.3201988694	0.2618168611	0.3206240886	0.1605992414	0.2720177695	0.2885305935	0.0382764739	0.0638979979	0.1070080215	0.0397738809	0.0575199275	0.0624565179	0.009360698	0	0.0398769215
	1	0.8532968625	0.7653285551	0.5348818439	0.3998239032	0.2858644397	0.373584255	0.1998539252	0.3251589151	0.3216035938	0.3373875548	0.1735779571	0.1977057275	0.0834361991	0.1207202971	0.108545159	0.1672206787	0	0.0620770619	0.0161143565	0.0287918291
	0.9170129982	1	0.9606401864	0.6398258233	0.36228113	0.5564428447	0.4786246387	0.2406872671	0.3903095219	0.3620635206	0.2665750698	0.238778031	0.2408302504	0.1653328095	0.1243204303	0.1217121917	0.1145077835	0.0769393895	0.1477872229	0.0012033016	0
	1	0.9083602134	0.967744925	0.6231315806	0.4529472863	0.4263959872	0.4390126489	0.2239863578	0.4070502993	0.3667877854	0.4078901997	0.2081985606	0.1615195951	0.2101374177	0.103438023	0.0131854473	0.1227952276	0.0794636696	0.1047598602	0.0093021781	0
	0.8019701169	1	0.6023602666	0.856544966	0.898582737	0.5869780194	0.5805878077	0.3551910008	0.3445873277	0.5443176119	0.4535074691	0.2072446888	0	0.0356530531	0.3311216809	0.1369324312	0.1046769486	0.1544646058	0.1444050395	0.0129094751	0.1235724602
	1	0.899059588	0.7647643818	0.6328023695	0.3622999053	0.4389791745	0.4074392091	0.2805735369	0.2694135827	0.3080734002	0.3008119613	0.160472609	0.2209157602	0.1178474551	0.0993838219	0.1708416827	0.118641364	0.0012074605	0.0553353662	0.0346485834	0
	0.4758580234	0	1	0.8407449769	0.5764512612	0.2944950883	0.637293369	0.3836040381	0.0419514769	0.2008134688	0.3532102725	0.2429494859	0.453270307	0.4255048646	0.1167762325	0.7274392775	0.3866666196	0.1336090442	0.1048529745	0.2279369469	0.3383964088
	0.9346053223	0.9540635615	1	0.3735799921	0.4174969901	0.2000624692	0.318839029	0.2558488486	0.3834233386	0.2856745758	0.3523714507	0.1650270073	0.1910736449	0.1067508619	0.1238023961	0.1134801802	0.1018952189	0.0229433038	0.0634844465	0	0.0490488324
	0.8377193244	0.9795000958	1	0.8000361283	0.4218035939	0.3847304213	0.5959526652	0.150339313	0.3603641905	0.3463123448	0.3511169311	0.2568789868	0.1447755622	0.3057962711	0.137400985	0.2055885618	0.183064028	0.1837603631	0.0389269543	0	0.0527643668
	0.6211556213	0.7735555304	1	0.5883705386	0.2228750938	0.2381722289	0.3938864635	0.281725261	0.3566937382	0.0847976969	0.2782729652	0.1353918665	0.1603147318	0.2899733773	0.0908516774	0.1501381649	0.0865998566	0	0.0883875831	0.0552353077	0.0668357317
	1	0.8134472491	0.9681849341	0.4265239246	0.3212876075	0.1903102049	0.2703739069	0.1648961584	0.4359953124	0.1953514918	0.1729916453	0.1162539034	0.1148663881	0	0.1041574837	0.0248075557	0.0792493169	0.0308305598	0.1098668989	0.0255895687	0.0486535516
	0.7716250278	0.9332383621	1	0.5108022128	0.2965450784	0.2588633625	0.4773371958	0.2495757004	0.3561539393	0.3305959038	0.3123633347	0.1008726898	0.1824823986	0.3117813427	0.2152926746	0.1381773036	0.2763964677	0.1924225357	0.2163198666	0	0.1857196099
	0.3935473709	0.2302676241	0.1942337122	0.5952941334	0.3022970591	0.4496417586	0	0.3925965681	0.7899667157	0.3526148065	0.7553068735	0.7222251805	0.16290428	0.5121649002	1	0.5144679777	0.6648233461	0.6088017731	0.6299898877	0.5366086287	0.8212738577
	0.8459754987	0.8134537506	1	0.5494692599	0.5700057656	0.324728945	0.3306986738	0.2888050492	0.4462376938	0.2745725022	0.3586486326	0.1214367193	0.3066132633	0.1223269637	0.1201461292	0.1080647929	0.1210265626	0.0938807562	0.0766064271	0	0.0490720484
	1	0.9384320729	0.965455747	0.5466061569	0.4906783503	0.3704350008	0.4089039652	0.2198526853	0.3771242262	0.1682336456	0.3921248954	0.2702850929	0.2825230049	0.3188545257	0.0855739501	0.2076351849	0.1423529363	0.1436249791	0.0862105571	0.0715722771	0
	1	0.9714643757	0.6346655407	0.5551892125	0.6329343256	0.4192346867	0.3572249401	0.2708753413	0.467207757	0.4278809539	0.2556291455	0.2794684475	0.1919345085	0.1293968032	0.1868017095	0.0889855704	0.085827521	0	0.1038550533	0.0570235439	0.0236434512
	0.9274157723	1	0.9018238388	0.7312505515	0.5649371844	0.5064187423	0.419869597	0.2306459404	0.4833121372	0.3394843412	0.2870363465	0.178868194	0.1684830294	0.2221626855	0.1417771046	0.1382398722	0.1386271648	0.1051404627	0.139884409	0	0.0195439525
	1	0.8779671148	0.8099544781	0.4653070591	0.3680486002	0.2956149946	0.3976589787	0.1992033362	0.4084104996	0.2841882089	0.3023586351	0.1436980122	0.2536324892	0.0995311219	0.1229189641	0.0557671805	0.0561152231	0.001113579	0.0307406189	0.0341569351	0
	1	0.8990224065	0.8214338376	0.4974827218	0.3361059332	0.4032968347	0.4723385202	0.2514876134	0.339778756	0.3456508934	0.2808722505	0.1497819935	0.1449927706	0.1257032238	0.0914583367	0.1190537905	0.0347362939	0	0.0201017532	0.0254243635	0.0344336621
	0.6291611756	0.7770747627	1	0.475925207	0.2481298044	0.2761985644	0.3577800808	0.1463180987	0.3341190137	0.1648265422	0.1430745441	0.1697248826	0.0212510944	0.2069114096	0.1069737603	0.0584789999	0.1897070368	0	0.0293025697	0.0654483866	0.0080660933
	0.8794868046	1	0.803283486	0.4739222202	0.3020689004	0.3851038777	0.4316726888	0.1825153669	0.3280894826	0.2561177984	0.0398517942	0.2209147865	0.200358545	0.0844495079	0.0296628597	0	0.0429164255	0.0952174445	0.0735940491	0.0711979145	0.0071466151
	1	0.795356204	0.8412125653	0.582528686	0.644190627	0.491850812	0.7079553898	0.5331876688	0.4740454647	0.4917923938	0.4128132815	0.2804651909	0.2097029252	0.167470296	0.1773517492	0.0327893911	0.1610640233	0.1730400759	0.0581562201	0	0.1849422834
	0.7983879107	1	0.811028441	0.6239705846	0.3882054585	0.36831414	0.4541632197	0.2261278237	0.4107892281	0.325494655	0.5242312214	0.2492222195	0.1565729648	0.2727288977	0.1655969093	0.0921751526	0.1892345189	0.1684641723	0.1241493974	0	0.0940201953
	0.7081434842	1	0.8709234871	0.4608932448	0.3596070058	0.354720955	0.3366404724	0.0464591499	0.4152992534	0.3415981609	0.2746648925	0.1228911188	0	0.2380865623	0.1765038819	0.1642189521	0.0641576662	0.1447625187	0.1121125709	0.020602409	0.0146361334
	0.7360634777	1	0.9655048989	0.5615953051	0.8838332384	0.5020344947	0.8030746059	0.5512852802	0.5943449565	0.4527057709	0.4174751152	0.1447422354	0.2967286046	0.2798199936	0.2338294686	0.0398194245	0.2270817389	0.2031549325	0.0876885994	0.0585626029	0
	0.678972115	1	0.8590651989	0.5232199651	0.6536680528	0.3819183147	0.5374299804	0.3720928832	0.4072981033	0.461364686	0.452389389	0.3114230794	0.2567012385	0.2549026708	0.2808141989	0.2302275876	0.154824568	0.1522425897	0.309860958	0	0.2214858906
	1	0.8520018763	0.9453345315	0.5402455172	0.2380165178	0.1568011931	0.3274565789	0.2314248808	0.3063473754	0.2697737003	0.4112852537	0.128437817	0.1804775472	0.0501262664	0.1205434636	0.1131569329	0.0040419977	0	0.128725633	0.0122022782	0.0819064555
Smooth pursuit
Number of participants in training set:	1	2	3	4	5	6	7	8	9	10	11	12	13	14	15	16	17	18	19	20	21
	1	0.8076323371	0.3946817432	0.3539295381	0.220029785	0.2081200876	0.1745792312	0.1239136087	0.120729456	0.0848187341	0.0743569152	0.0318262837	0.0476887275	0.0442860571	0.0284318321	0.0261297854	0	0.015133606	0.0014159853	0.0110389282	0.0023556512
	1	0.7807843768	0.4536736921	0.4099337104	0.3042289483	0.2639317072	0.2330860088	0.2291146479	0.1331843264	0.0968661502	0.0300788848	0.0649776932	0.076264383	0.0651846568	0.0580768827	0.0324752809	0.0075590983	0.0216083111	0.0266765556	0.0114210073	0
	1	0.913865812	0.5179061947	0.4236115732	0.3793402014	0.3247727121	0.2512949376	0.2278138804	0.2159064481	0.1887322234	0.113346413	0.0749354665	0.0728059438	0.0547035123	0.0390418584	0.0468112922	0.0490907231	0.0236846494	0.0188618193	0	0.0016417386
	0.9622920793	1	0.773603636	0.6356544799	0.7167101899	0.6659937219	0.4546657649	0.5025183042	0.2760083841	0.2973068666	0.2767314329	0.2960017081	0.3576810952	0.2975965965	0.1305919116	0.1041712366	0.0993349463	0.0684688512	0.0098165623	0	0.0056095904
	0.7908703818	1	0.6403177274	0.4851485126	0.3818202262	0.3946568749	0.2894108565	0.2970978559	0.2169676811	0.1583421591	0.0924609854	0.0726059915	0.1107438302	0.113482713	0.0691899889	0.0662178703	0.0312326238	0.0427653683	0.0421456737	0.0252810865	0
	1	0.9719244022	0.7585899245	0.576665667	0.533856674	0.415089517	0.3895166127	0.35887784	0.321212962	0.251847513	0.2094282359	0.1404355761	0.2203544551	0.18139759	0.1007141699	0.0237568846	0.0888312663	0.0419709559	0.0683669466	0.0063552805	0
	1	0.7224187919	0.5503334922	0.3835119807	0.3346250692	0.285586204	0.3103567931	0.2931816613	0.2876056638	0.2467287551	0.1159056431	0.0736710033	0.0983451677	0.0604176925	0.0751570907	0.0605113391	0.059317094	0.0640183077	0.0506302122	0.0054896675	0
	1	0.7670552645	0.6741825757	0.6234015396	0.3998074949	0.6141371691	0.7339360103	0.70229063	0.7616229371	0.6400943672	0.3958788742	0.505549853	0.1945778577	0.1203785957	0.0888046554	0.1532103564	0.39558748	0.1176814297	0.1377591686	0.0652565519	0
	1	0.8909435905	0.573067327	0.5848650922	0.4628434588	0.4656657483	0.3130845859	0.3524878933	0.2713224368	0.2376548433	0.1935183076	0.2186179394	0.1773578572	0.1486289752	0.0984615473	0.0513099211	0.035992934	0.0093222158	0.0408024118	0.0055825383	0
	1	0.7814356925	0.4905672781	0.51037114	0.2954777842	0.303394343	0.2399695075	0.1857067182	0.1373377883	0.1401428012	0.0652891972	0.0663214628	0.1114496576	0.0814072071	0.0774131501	0.0481719944	0.0568225857	0.0455352141	0	0.0201890893	0.0374982417
	1	0.8924067896	0.4690097546	0.53794564	0.3820035987	0.3773885031	0.3189530976	0.2951962519	0.2492953743	0.2451636165	0.1644215381	0.0810344145	0.1352994336	0.0998929636	0.0808963812	0.0084863126	0.0542918397	0.0269346565	0.0103621633	0.0165671645	0
	0.7347454281	1	0.4604101847	0.4806476275	0.2433035401	0.2429878611	0.2886394477	0.1823098352	0.1716551867	0.1736299648	0.1019958173	0.0926421525	0.0870736906	0.071245128	0.0552987267	0.0570514442	0.0344249866	0.0101277389	0.0165279594	0	0.0063673907
	0.8082446391	1	0.6036929644	0.4150533854	0.3032138403	0.2927139383	0.34616441	0.2715346341	0.3719268643	0.2705712516	0.1669753209	0.2164304254	0.0726652048	0.0824797893	0.0825641589	0.0346889823	0.2429224999	0.1070085805	0.1722816233	0.0673637104	0
