# Supplementary material for: Magnetic resonance-based eye tracking using deep neural networks
Source: Nat Neurosci. 2021 Nov 8;24(12):1772–9. doi: 10.1038/s41593-021-00947-w (PMC10097595; doi:10.1038/s41593-021-00947-w)
Supplement: Source Data Extended Data Fig. 7 — Statistical source data. [file 41593_2021_947_MOESM13_ESM.xlsx]

## Sheet: Extended Data Fig 7
Sub-sampling of training data within and across participants
Pearson 8 Subjects
Approximate scanning time:	0.3	2	4	7	11	14	18	21	25	28	32	35
	0.4276043632	0.7102346302	0.3600183577	0.8289899532	0.7831750426	0.8758966809	0.7819825451	0.7138625719	0.8357173559	0.764321802	0.7588096396	0.8963367251
	0.7295289879	0.7928727624	0.7444170708	0.8690538426	0.8511612404	0.8850200017	0.794292549	0.8995869044	0.8375121409	0.9008291347	0.6373914348	0.7772838412
	0.8412459503	0.727369272	0.8750783831	0.8842744295	0.7809738409	0.7676875371	0.7884761477	0.7984003073	0.7836091382	0.8301811895	0.9081764229	0.888976077
	0.5033142501	0.7428690709	0.8589481048	0.8183944945	0.879583271	0.8360131356	0.7426048108	0.9005079795	0.8479346935	0.872867028	0.7824361682	0.7751967292
	0.5489491906	0.8067002026	0.7205464726	0.7781378571	0.7221824367	0.8271936093	0.7979887526	0.8712072453	0.6613994761	0.8018941502	0.804481195	0.657733997
Pearson 20 Subjects
Approximate scanning time:	0.3	2	4	7	11	14	18	21	25	28	32	35
	0.5229275322	0.7459450101	0.7950658212	0.8440350245	0.8253687006	0.9285257925	0.8982696014	0.9045061453	0.8889531225	0.80629581	0.7884836244	0.818712757
	0.7936128562	0.7532363269	0.9033021578	0.8821802414	0.8967106137	0.9245860299	0.8451584791	0.8060132403	0.8762336987	0.9208649182	0.6838483405	0.9371250593
	0.7092356475	0.7990713404	0.8052894962	0.9017725424	0.8367995507	0.8272686459	0.7453213157	0.932676278	0.908399316	0.8412135251	0.9198209272	0.8470372497
	0.7153040721	0.8297671494	0.901197828	0.9145153823	0.9136657505	0.9060264444	0.8429611074	0.9176890143	0.9156481437	0.9065332228	0.820234484	0.9392737434
	0.6479241721	0.8070595417	0.7980210483	0.8006922984	0.7988977587	0.9066393206	0.84213205	0.8534307701	0.6976225893	0.8432318118	0.8421182193	0.7327517784
R^2 8 Subjects
Approximate scanning time:	0.3	2	4	7	11	14	18	21	25	28	32	35
	-0.3007526131	0.4987724616	-0.014567434	0.6358095469	0.5453639238	0.7348720202	0.556683055	0.4990700689	0.6831807471	0.5376066012	0.5480660257	0.7595271847
	0.51411103	0.5811241477	0.5332097018	0.6669371202	0.6886370604	0.761353041	0.6163306075	0.7986739611	0.6717851646	0.7943278963	0.398629961	0.6056170516
	0.4776098627	0.4137112996	0.7257253164	0.733603157	0.6078627599	0.5353861562	0.5648611034	0.6164679144	0.5410519075	0.6462060695	0.8017428794	0.7671945476
	0.1342932524	0.4519453275	0.7168930732	0.6000140813	0.7438870843	0.6587144085	0.5491111413	0.8102515379	0.6979493123	0.7549871915	0.5721360318	0.5845112983
	0.2376635672	0.503188809	0.5054989596	0.5730886871	0.5070676624	0.6346340364	0.5792796274	0.727270564	0.4047139884	0.6084423147	0.6263224701	0.4243123552
R^2 20 Subjects
Approximate scanning time:	0.3	2	4	7	11	14	18	21	25	28	32	35
	-0.3150953742	0.5334690101	0.6124217591	0.7050098037	0.6448822044	0.8403448495	0.7422111241	0.8098648066	0.7672908666	0.6087434929	0.5864099799	0.6049942073
	0.584510347	0.3659404691	0.7792331949	0.7192946801	0.738773911	0.8490329097	0.6769589131	0.6056147887	0.7082249843	0.8453758594	0.4648639003	0.8669929577
	0.0472317065	0.5472852331	0.6287782615	0.7691332877	0.699068602	0.6633869358	0.4857709772	0.8490637007	0.8196399635	0.6708298944	0.8433364607	0.7149745787
	0.3883293069	0.532247955	0.7932549141	0.8201935036	0.8133080447	0.8156646379	0.7076112834	0.8294193173	0.7982547186	0.8122018981	0.6317864007	0.867050176
	0.3741689729	0.6320666191	0.6216955515	0.6179089006	0.6173877476	0.7853707049	0.6793829896	0.6499251223	0.4751820536	0.702471543	0.6977896705	0.5108712295
