# Supplementary material for: Magnetic resonance-based eye tracking using deep neural networks
Source: Nat Neurosci. 2021 Nov 8;24(12):1772–9. doi: 10.1038/s41593-021-00947-w (PMC10097595; doi:10.1038/s41593-021-00947-w)
Supplement: Source Data Extended Data Fig. 8 — Statistical source data. [file 41593_2021_947_MOESM14_ESM.xlsx]

## Sheet: Extended Data Fig 8A
Gaze decoding at subTR resolution (10 samples per volume)
	Dataset	1	2	3	4	5
	Subject 1	0.91339864	0.89009202	0.91896788	0.76192188	0.80154138
	Subject 2	0.85122287	0.93427182	0.78211362	0.80966781	0.84917646
	Subject 3	0.90090796	0.94528511	0.91755064	0.76952361	0.78250031
	Subject 4	0.85592331	0.90290543	0.90330085	0.75909648	0.86372785
	Subject 5	0.8294791	0.95060739	0.81098873	0.84181802	0.81472483
	Subject 6	0.76119783	0.6955929	0.87799878	0.6639259	0.81062288
	Subject 7	0.84196403	0.88576814	0.84724036	0.79196056	0.88950783
	Subject 8	0.49134469	0.87951843	0.94729446	0.70402936	0.58501208
	Subject 9	0.90233315	0.94948639	0.90218339	0.81667036	0.84724895
	Subject 10	0.63455788		0.90950637	0.69598751	0.45126215
	Subject 11	0.50130207		0.926096	0.86546353	0.7693824
	Subject 12	0.86687375		0.91716498	0.75738042	0.88074627
	Subject 13	0.63091123		0.01651586	0.77694055	0.83586775
	Subject 14	0.9460991		0.92888357	0.80270856	0.91248326
	Subject 15	0.90575188		0.90475337	0.64553421	0.89573692
	Subject 16	0.77965292		0.86696483	0.73578642	0.71415807
	Subject 17	0.76550704		0.89255809	0.74199439	0.74688323
	Subject 18	0.12040629		0.91851454	0.77169913	0.88750719
	Subject 19	0.61213157		0.62656999	0.76369178	0.8582425
	Subject 20	0.74972793		0.79344457	0.78464798	0.82103648
	Subject 21	0.79595341		0.70719235	0.83813178	0.8180899
	Subject 22	0.86345331		0.82272885	0.8786211	0.78997617
	Subject 23	0.92361467		0.93396041	0.68969918	0.82328553
	Subject 24	0.76949266		0.93294036	0.71225677	0.88654293
	Subject 25	0.56087636		0.90400921		0.66222036
	Subject 26	0.70133636		0.91798309		0.86476364
	Subject 27	0.70691722		0.82229302		0.77290996
	Subject 28	0.78276792		0.92180991
	Subject 29	0.30526064		0.90923656
	Subject 30	0.68332212		0.92186601
	Subject 31	0.93938501		0.88062315
	Subject 32	0.32402579		0.88189073
	Subject 33	0.95798589		0.93603502
	Subject 34	0.55513294		0.93761494
	Subject 35	0.79817417
	Subject 36	0.69626958
	Subject 37	0.85274123
	Subject 38	0.63992222
	Subject 39	0.77149574
	Subject 40	0.8706119
	Subject 41	0.93845759
	Subject 42	0.83969337
	Subject 43	0.58447432
	Subject 44	0.95277184
	Subject 45	0.9062173
	Subject 46	0.89278368
	Subject 47	0.16886003
	Subject 48	-0.0926322
	Subject 49	0.77618746
	Subject 50	0.59793467
	Subject 51	0.88849453
	Subject 52	0.77780755
	Subject 53	0.95817301
	Subject 54	0.78301984
	Subject 55	0.6637974
	Subject 56	0.69594648
	Subject 57	0.91967793
	Subject 58	0.98547343
	Subject 59	0.91468583
	Subject 60	0.95686036
	Subject 61	0.94681404
	Subject 62	0.94653571
	Subject 63	0.39918885
	Subject 64	0.84540026
	Subject 65	0.51612604
	Subject 66	0.60144841
	Subject 67	0.76511735
	Subject 68	0.91974015
	Subject 69	0.58157811
	Subject 70	0.87570375
	Subject 71	0.7172072
	Subject 72	0.02027669
	Subject 73	0.54148288
	Subject 74	0.69449124
	Subject 75	0.75991471
	Subject 76	0.90416095
	Subject 77	0.87163722
	Subject 78	0.81638805
	Subject 79	0.7379365
	Subject 80	0.85030137
	Subject 81	0.70856196
	Subject 82	0.01259476
	Subject 83	0.91522632
	Subject 84	0.90348312
	Subject 85	0.79366567
	Subject 86	0.91821186
	Subject 87	0.82032921
	Subject 88	0.9288076
	Subject 89	0.91161393
	Subject 90	0.50963427
	Subject 91	0.91449543
	Subject 92	0.91548014
	Subject 93	0.84084438
	Subject 94	0.21924185
	Subject 95	0.7582778
	Subject 96	0.95291044
	Subject 97	0.72409972
	Subject 98	0.86296173
	Subject 99	0.91659441
	Subject 100	0.89377402
	Subject 101	0.93132238
	Subject 102	0.05661719
	Subject 103	0.89672042
	Subject 104	0.64137131
	Subject 105	0.56825062
	Subject 106	0.75977622
	Subject 107	0.74715504
	Subject 108	0.8969878
	Subject 109	0.85138235
	Subject 110	0.92778415
	Subject 111	0.8863557
	Subject 112	0.96029964
	Subject 113	0.47530033
	Subject 114	0.71460716
	Subject 115	0.47974857
	Subject 116	0.92085731
	Subject 117	0.58368956
	Subject 118	0.64653885
	Subject 119	0.65833856
	Subject 120	0.51697858
	Subject 121	0.25186433
	Subject 122	0.90119894
	Subject 123	0.8394373
	Subject 124	0.8008624
	Subject 125	0.5621975
	Subject 126	0.37959982
	Subject 127	0.92281289
	Subject 128	0.70639988
	Subject 129	0.8049814
	Subject 130	0.81105983
	Subject 131	0.94099634
	Subject 132	0.69230494
	Subject 133	0.6457
	Subject 134	0.59407558
	Subject 135	0.6486333
	Subject 136	0.82343422
	Subject 137	0.87352623
	Subject 138	0.35052102
	Subject 139	0.93129946
	Subject 140	0.9148601
	Subject 141	0.79375871
	Subject 142	0.93291516
	Subject 143	0.93688871
	Subject 144	0.90324753
	Subject 145	0.89710293
	Subject 146	0.94722148
	Subject 147	0.88803417
	Subject 148	0.8302453
	Subject 149	0.79938775
	Subject 150	0.75323642
	Subject 151	0.66948054
	Subject 152	0.92683444
	Subject 153	0.94016227
	Subject 154	0.67086185
	Subject 155	0.78761811
	Subject 156	0.86891847
	Subject 157	0.89968798
	Subject 158	0.53191689
	Subject 159	0.8184403
	Subject 160	0.94399426
	Subject 161	0.89277744
	Subject 162	0.88131169
	Subject 163	0.93921878
	Subject 164	0.85315935
	Subject 165	0.24623451
	Subject 166	0.90104574
	Subject 167	0.96502144
	Subject 168	0.53651207
	Subject 169	0.87426577
	Subject 170	0.89104088

## Sheet: Extended Data Fig 8B
Similar standard deviation in predicted & real sub-TR samples
	Dataset	2	3	4	5
	Subject 1	0.3255	0.3255	0.6476	0.2151
	Subject 2	0.4009	0.4009	0.6602	0.3378
	Subject 3	0.3781	0.3781	0.5563	0.0941
	Subject 4	0.3373	0.3373	0.5424	0.228
	Subject 5	0.3818	0.3818	0.7829	0.4673
	Subject 6	0.2767	0.2767	0.593	0.2657
	Subject 7	0.372	0.372	0.6486	0.2271
	Subject 8	0.3595	0.3595	0.5843	0.1569
	Subject 9	0.3619	0.3619	0.7475	0.2485
	Subject 10		0.5132	0.4987	0.0781
	Subject 11		0.3061	0.7614	0.0902
	Subject 12		0.5496	0.5978	0.1375
	Subject 13		0.474	0.6229	0.279
	Subject 14		0.3009	0.7105	0.1351
	Subject 15		0.4738	0.4474	0.2871
	Subject 16		0.3233	0.618	0.1685
	Subject 17		0.6174	0.7352	0.1595
	Subject 18		0.4959	0.5748	0.2317
	Subject 19		0.5525	0.5934	0.3877
	Subject 20		0.5475	0.7345	0.1635
	Subject 21		0.5415	0.7292	0.2029
	Subject 22		0.1715	0.7854	0.1466
	Subject 23		0.5538	0.512	0.1341
	Subject 24		0.5031	0.5338	0.3657
	Subject 25		0.4303		0.178
	Subject 26		0.4509		0.2408
	Subject 27		0.5287		0.1763
	Subject 28		0.212
	Subject 29		0.3647
	Subject 30		0.3093
	Subject 31		0.2634
	Subject 32		0.5694
	Subject 33		0.5779
	Subject 34		0.5235
	Subject 35		0.5321
	Subject 36		0.333
	Subject 37		0.5527
	Subject 38		0.5191
	Subject 39		0.5618
	Subject 40		0.4678
	Subject 41		0.5194
	Subject 42		0.5875
	Subject 43		0.5982

## Sheet: Extended Data Fig 8CD
Single participant examples of gaze decoding at sub-imaging resolution (Low & High predicted error)
	Fixation: Low predicted error					Fixation: High predicted error					Smooth Pursuit: Low predicted error					Smooth Pursuit: High predicted error					Free viewing: Low predicted error					Free viewing: High predicted error
	Ground truth		DeepMReye			Ground truth		DeepMReye			Ground truth		DeepMReye			Ground truth		DeepMReye			Ground truth		DeepMReye			Ground truth		DeepMReye
	X(°)	Y(°)	X(°)	Y(°)		X(°)	Y(°)	X(°)	Y(°)		X(°)	Y(°)	X(°)	Y(°)		X(°)	Y(°)	X(°)	Y(°)		X(°)	Y(°)	X(°)	Y(°)		X(°)	Y(°)	X(°)	Y(°)
	7.5999999	-6.9631581	6.8618164	-2.0071077		9.5	-5.5705261	-0.2903152	1.9843543		-4.3301272	-2.5	-4.3044643	-2.2833881		-3.5355339	3.5355339	-2.3909118	0.87590778		5.7488308	3.1876876	0.40008494	5.1908531		58512473	-24893951	27808554	-41645207
	7.5999999	-6.9631581	7.9220586	-6.6446943		9.5	-5.5705261	-2.6366191	1.956275		-4.3301272	-2.5	-3.305593	-1.0641363		-3.5355339	3.5355339	0.32934999	0.18132098		5.7488308	3.1876876	5.0880737	1.9758285		58512473	-24893951	28344069	-33722436
	7.5999999	-6.9631581	7.9553409	-6.4875674		9.5	-5.5705261	-2.422853	1.9752809		-4.0687304	-2.2994235	-2.9955509	-1.05717		-3.5355339	3.5355339	0.20593297	0.45353079		5.7030363	2.5142496	5.2046113	1.9795145		-333261	-21568913	2998487	-34844632
	7.5999999	-6.9631581	8.0120668	-6.5741639		9.5	-5.5705261	-2.8388028	2.1472874		-3.3914757	-1.7797475	-2.6636369	-0.9082602		-3.5355339	3.5355339	0.23849802	0.99824524		5.7115364	1.3472903	5.3050265	1.8474878		-11770898	-21544189	28906429	-3486485
	7.5999999	-6.9631581	7.9777064	-6.5467973		9.5	-5.5705261	-2.4694791	1.7039418		-2.7142208	-1.2600716	-2.0265658	-0.7861818		-3.5355339	3.5355339	0.12405893	1.4157672		5.7632399	0.0905461	5.5831251	1.8591268		-13676255	-28611274	26990991	-32902982
	7.5999999	-6.9631581	7.9755163	-6.5192227		9.5	-5.5705261	-2.5973401	1.9143338		-2.0488477	-0.7495129	-1.5822724	-0.6576423		-3.5355339	3.5355339	0.07765153	1.7397568		5.9934235	-1.349689	5.4805565	1.6854153		-14663901	-35626225	23865423	-31030207
	7.5999999	-6.9631581	7.99435	-6.6058049		9.5	-5.5705261	-2.7465134	2.3548872		-1.3715929	-0.2298369	-1.2144762	-0.5293658		-3.5355339	3.5355339	0.12499472	2.2695005		6.1855555	-2.5262964	5.5736132	1.8310369		-14303855	-41540141	19690202	-30845592
	7.5999999	-6.9631581	8.0194063	-6.5673499		9.5	-5.5705261	-2.7758794	2.3400829		-0.6943381	0.28983894	-0.9383016	-0.4049543		-3.5355339	3.5355339	0.03446908	2.629473		6.5123596	-3.4652545	5.5072069	1.7030495		-5292399	-46717277	16592181	-24698634
	7.5999999	-6.9631581	7.950758	-6.6802387		9.5	-5.5705261	-3.0329437	2.1258819		-0.028965	0.80039769	-0.4764392	-0.3044234		-3.5355339	3.5355339	-0.0064646	3.0075214		6.5098505	-4.0930295	5.4366527	1.7772623		2014566	-47637525	12420084	-21517265
	7.5999999	-6.9631581	7.9115496	-6.6749439		9.5	-5.5705261	-3.036869	2.4235466		0.6482898	1.3200736	-0.1622234	-0.0957738		-3.5355339	3.5355339	-0.0996238	3.2144687		6.2980623	-4.0747581	5.2314763	1.8576976		29105067	-47280979	99212456	-19475904
	7.5999999	-6.9631581	8.0689697	-6.5745506		9.5	-5.5705261	-2.3026915	1.9356958		1.3255446	1.8397495	0.07906644	-0.0216925		-3.5355339	3.5355339	-0.2495866	3.4159379		5.9069271	-4.2448354	4.950336	1.7793289		-9682877	-43720136	79656988	-13758792
	7.5999999	-6.9631581	7.8309803	-6.702424		9.5	-5.5705261	7.0284972	-4.0542102		1.3255446	1.8397495	2.7713606	3.0843236		-3.5355339	3.5355339	-0.0404873	0.40168852		5.9069271	-4.2448354	3.962605	-4.9400105		-9682877	-43720136	30502677	-31755667
	7.5999999	-6.9631581	7.8541512	-6.5406861		9.5	-5.5705261	7.1391191	-4.3490348		1.9909177	2.3503082	2.969383	3.3909783		-3.5355339	3.5355339	-0.1505118	0.65232301		5.5244093	-4.8207545	4.1241798	-4.8954401		-21693451	-41193848	27993979	-33353019
	7.5999999	-6.9631581	7.9231482	-6.6519365		9.5	-5.5705261	7.0793018	-4.5718575		2.6681726	2.8699841	3.1269896	3.5119555		-3.5355339	3.5355339	-0.0715958	1.0342399		5.4305239	-5.3022833	4.2810121	-4.874774		-34649422	-40058823	24987111	-34379973
	7.5999999	-6.9631581	7.8548598	-6.6081882		9.5	-5.5705261	7.0187068	-4.4015937		3.3454273	3.3896599	3.2268205	3.6085472		-3.5355339	3.5355339	-0.1683876	1.2996607		5.634716	-6.5578208	4.393136	-4.6425443		-46061983	-39559689	22369614	-34526641
	7.5999999	-6.9631581	7.8797941	-6.5971618		9.5	-5.5705261	7.0503955	-4.5400758		3.5355339	3.5355339	3.2919734	3.6465197		-3.5355339	3.5355339	-0.1568275	1.5385617		5.6898766	-7.4804945	4.3539114	-4.5836377		-47808366	-37528701	16359379	-32278237
	7.5999999	-6.9631581	7.9127536	-6.6898022		9.5	-5.5705261	7.2207727	-4.4362788		3.5355339	3.5355339	3.3386421	3.6301689		-3.5355339	3.5355339	-0.2159518	1.926693		3.0711646	-7.9456253	4.4416623	-4.3078418		-50942755	-31666131	10915231	-3245518
	7.5999999	-6.9631581	7.9219985	-6.6377258		9.5	-5.5705261	7.1721263	-4.5270009		3.5355339	3.5355339	3.3426981	3.5771956		-3.5355339	3.5355339	-0.1689947	2.1185496		-0.4892333	-8.4709978	4.2999077	-3.9104292		-55086412	-22807796	67428994	-30780838
	7.5999999	-6.9631581	7.8732991	-6.7291074		9.5	-5.5705261	7.338387	-4.1996117		3.5355339	3.5355339	3.3836203	3.5516896		-3.5355339	3.5355339	-0.2126579	2.3813517		-3.3301811	-8.3898544	4.054975	-3.7197587		-58720093	-18778257	37281013	-28655834
	7.5999999	-6.9631581	7.8543282	-6.7416959		9.5	-5.5705261	7.0053682	-4.5006866		3.5355339	3.5355339	3.4033082	3.5844347		-3.5355339	3.5355339	-0.2003485	2.520102		-5.6230984	-7.6794329	3.9034534	-3.380209		-60889759	-26720152	25776625	-29551454
	7.5999999	-6.9631581	7.9743204	-6.6866407		9.5	-5.5705261	6.8142862	-4.3325343		3.5355339	3.5355339	3.3638601	3.5671675		-3.5355339	3.5355339	-0.3222603	2.686389		-5.1168251	-6.8249488	3.5809269	-3.0340173		-61359854	-42536302	1708039	-26518257
	7.5999999	-6.9631581	8.1399059	-6.5951281		9.5	-5.5705261	5.3131127	-4.1844435		3.5355339	3.5355339	3.5836616	3.2698231		-3.5355339	3.5355339	-1.4374553	-0.4969761		-5.1168251	-6.8249488	-3.269366	-4.0319738		-61359854	-42536302	83990955	-11815281
	7.5999999	-6.9631581	8.0926371	-6.4151483		9.5	-5.5705261	5.4993281	-4.2524743		3.5355339	3.5355339	3.6111457	3.3197823		-3.5355339	3.5355339	-1.339245	-0.3558002		-4.540935	-6.3983684	-3.325382	-4.0442991		-6043294	-53869185	21033323	-12151043
	7.5999999	-6.9631581	8.154829	-6.5056477		9.5	-5.5705261	5.2979488	-4.3742676		3.5355339	3.5355339	3.6197569	3.3225515		-3.5355339	3.5355339	-1.0514139	0.08529766		-3.8738446	-5.6608124	-3.3608689	-4.1387997		-57854681	-63453274	945985	-11719414
	7.5999999	-6.9631581	8.1394463	-6.4948621		9.5	-5.5705261	5.3150334	-4.2226887		3.5355339	3.5355339	3.6533985	3.3256891		-3.5355339	3.5355339	-0.8910874	0.16369848		-3.7009635	-5.5346274	-3.3306873	-4.2989793		-53540192	-53476868	-7233479	-9901436
	7.5999999	-6.9631581	8.1566515	-6.4960322		9.5	-5.5705261	5.2480049	-4.4108601		3.5355339	3.5355339	3.6384139	3.3355372		-3.5355339	3.5355339	-0.7220663	0.38965943		-3.320971	-5.2998748	-3.3057237	-4.4484839		-51768732	-40090284	-13286717	-8603936
	7.5999999	-6.9631581	8.1531458	-6.559021		9.5	-5.5705261	5.042202	-4.4577813		3.5355339	3.5355339	3.6295266	3.3427665		-3.5355339	3.5355339	-0.5544408	0.56157357		-3.1170664	-5.0027409	-3.2723105	-4.4605436		-51126127	-26295857	-17176837	-6215854
	7.5999999	-6.9631581	8.1528444	-6.4877601		9.5	-5.5705261	5.1864772	-4.3543696		3.5355339	3.5355339	3.65553	3.2833428		-3.5355339	3.5355339	-0.2758111	0.68415445		-2.8642681	-4.7980433	-3.1401668	-4.1955056		-50516539	-7787042	-19858844	-5766484
	7.5999999	-6.9631581	8.092886	-6.6221166		9.5	-5.5705261	5.6387973	-4.279377		3.5355339	3.5355339	3.6991496	3.2618635		-3.5355339	3.5355339	-0.1243673	0.90897632		-2.6786637	-4.3601713	-2.9267533	-4.0547013		-50522361	-3765452	-19951385	-3403666
	7.5999999	-6.9631581	8.0896616	-6.6384459		9.5	-5.5705261	5.5066085	-4.4424219		3.5355339	3.5355339	3.7150974	3.2850888		-3.5355339	3.5355339	0.17089646	1.0019004		-2.6659434	-4.1161456	-2.7121482	-3.8236728		-51897292	595029	-19783262	-3646556
	7.5999999	-6.9631581	8.2266569	-6.5542083		9.5	-5.5705261	5.1168633	-4.41014		3.5355339	3.5355339	3.6950006	3.2966833		-3.5355339	3.5355339	0.34118703	1.176522		-3.1485813	-3.6123593	-2.3032994	-3.5483227		-53841314	18466332	-18436258	5378332
	7.5999999	-6.9631581	7.7741199	-6.7578115		9.5	-5.5705261	6.6643815	-1.6874497		3.5355339	3.5355339	2.8636608	3.3159416		-3.5355339	3.5355339	1.8836535	-0.9515603		-3.1485813	-3.6123593	-3.1885257	-1.3933233		-53841314	18466332	12367827	-8351326
	7.5999999	-6.9631581	7.7326951	-6.5708632		9.5	-5.5705261	6.5649815	-1.9910808		3.5355339	3.5355339	3.0557711	3.5229201		-3.5355339	3.5355339	1.9137789	-1.1949991		-3.6725845	-3.3468661	-3.34604	-1.2491041		-55154638	27533669	15150025	-11216167
	7.5999999	-6.9631581	7.8069925	-6.6977649		9.5	-5.5705261	6.6828389	-2.0428314		3.5355339	3.5355339	3.147043	3.614723		-3.5355339	3.5355339	1.7046609	-1.3595169		-4.1416006	-3.2109468	-3.387413	-1.2126144		-563416	3487365	15001565	-9607835
	7.5999999	-6.9631581	7.7780719	-6.6961246		9.5	-5.5705261	6.4311514	-2.0104988		3.5355339	3.5355339	3.234293	3.6683428		-3.1021388	3.2029781	1.5764856	-1.423465		-4.0425124	-2.5342143	-3.3123047	-1.0558944		-55241065	29072561	13066529	-6558271
	7.5999999	-6.9631581	7.7619276	-6.6341109		9.5	-5.5705261	6.6108913	-1.9830905		3.5355339	3.5355339	3.2572842	3.7015045		-2.585753	2.8067415	1.4165263	-1.4665685		-3.3973267	-2.1079416	-3.3095157	-0.9970436		-551191	25543003	91421479	-6977611
	7.5999999	-6.9631581	7.8485332	-6.7471766		9.5	-5.5705261	6.5969248	-1.9183393		3.5355339	3.5355339	3.2931337	3.7028463		-2.0601461	2.403429	1.2696741	-1.5086837		-3.2855325	-1.777426	-3.2955711	-0.8627586		-54939079	22210453	92497718	-3389576
	7.5999999	-6.9631581	7.8103623	-6.7298579		9.5	-5.5705261	6.5821743	-2.0303955		3.5355339	3.5355339	3.2973828	3.6361148		-1.5345392	2.0001168	1.1237748	-1.6242529		-3.3906276	-1.4647717	-3.0648043	-0.7930428		-53184156	24790719	77450299	-4703973
	7.5999999	-6.9631581	7.7042027	-6.8063107		9.5	-5.5705261	6.8245044	-1.9632742		3.5355339	3.5355339	3.3206897	3.6188135		-1.0181535	1.60388	0.90423059	-1.7017936		-4.0275478	-1.5808599	-2.9704092	-0.6458494		-51029549	28133035	65461046	-496045
	7.5999999	-6.9631581	7.721056	-6.8169432		9.5	-5.5705261	6.5039682	-1.9890051		3.5355339	3.5355339	3.3716214	3.6535912		-0.4925467	1.2005677	0.6725083	-1.5499284		-4.9127512	-1.8127091	-2.7592421	-0.5104109		-49929924	36687393	83907437	-2821966
	7.5999999	-6.9631581	7.8514519	-6.7416863		9.5	-5.5705261	6.4209671	-2.0214231		3.5355339	3.5355339	3.3287196	3.6366072		0.03306021	0.79725534	0.50606817	-1.5764675		-5.4122744	-2.1311336	-2.568145	-0.4662597		-49262495	47384877	10003012	5922376
	0	6.9631581	-0.1389808	5.9051571		-9.5	-6.9631581	6.4915099	0.39332163		3.5355339	3.5355339	3.2485924	3.4814978		0.03306021	0.79725534	3.4843519	-2.7768283		-5.4122744	-2.1311336	-5.1881557	-4.5244927		-49262495	47384877	22597195	13186282
	0	6.9631581	-0.1224849	6.0577936		-9.5	-6.9631581	6.8147898	0.37945795		3.5355339	3.5355339	3.2576625	3.55264		0.54944593	0.40101865	3.4366157	-2.7322555		-5.6532068	-2.3051252	-5.490469	-4.3049011		-49849982	52741146	36714268	93680781
	0	6.9631581	-0.0775934	5.8964238		-9.5	-6.9631581	6.2671595	0.6182121		3.5355339	3.5355339	3.2725112	3.5831532		1.0750529	-0.0022937	3.3440664	-2.4834125		-5.9295464	-2.5241749	-5.6385455	-4.077455		-5041481	58278241	60847455	18377403
	0	6.9631581	-0.1780578	5.9410729		-9.5	-6.9631581	6.2412229	1.0240252		2.9707408	2.7994812	3.2844005	3.5631168		1.6006597	-0.4056061	3.0863686	-2.2183619		-6.0442581	-2.604125	-5.8010192	-3.6475217		-49629769	58180394	2634339	29390767
	0	6.9631581	-0.1493998	5.6602912		-9.5	-6.9631581	6.2541804	0.56378567		2.3505759	1.9912665	3.226634	3.4867043		2.1170454	-0.8018428	2.6457713	-2.0012374		-6.0404387	-2.6296484	-5.7349014	-3.3420177		-49052486	59962611	5106272	33980141
	0	6.9631581	-0.2616957	6.0791078		-9.5	-6.9631581	6.6828365	0.94701177		1.7193365	1.1686194	3.1798949	3.5128529		2.6426523	-1.2051551	2.2260962	-1.6646085		-6.1839685	-2.8210938	-5.8547392	-2.9086065		-48267422	62726865	1124246	41499095
	0	6.9631581	-0.0465376	5.8628716		-9.5	-6.9631581	6.185215	1.0114551		1.0880972	0.34597233	3.1429255	3.4111607		3.1682591	-1.6084675	1.8659155	-1.4264185		-6.223814	-2.9845779	-5.8719673	-2.442524		-47299209	66946316	-2449732	38206415
	0	6.9631581	-0.1793987	5.931931		-9.5	-6.9631581	6.3533788	0.75671297		0.46793228	-0.4622424	3.0984652	3.3016496		3.6846449	-2.0047042	1.4749602	-1.2244948		-6.2595625	-3.156395	-5.7767682	-1.9490935		-44388599	73148756	-2805768	41476402
	0	6.9631581	-0.0476977	5.7452679		-9.5	-6.9631581	6.2849712	0.76080209		-0.1633071	-1.2848895	3.0231714	3.2159803		4.2102518	-2.4080164	1.1708685	-0.8962873		-6.2085438	-2.8858485	-5.7380867	-1.4465744		-39742637	76353393	233911	44078913
	0	6.9631581	-0.1465682	6.0814576		-9.5	-6.9631581	6.3660774	1.0234152		-0.7945464	-2.1075366	2.8178735	2.9826429		4.3301272	-2.5	0.83862215	-0.7093616		-6.1064529	-2.1239014	-5.2936006	-0.9506139		-32884617	8001358	16564886	43077011
	0	6.9631581	0.11169837	6.6456938		-9.5	-6.9631581	-0.2517655	-5.8403015		-0.7945464	-2.1075366	-1.9409188	-3.0653679		4.3301272	-2.5	2.1595552	-3.5042734		-6.1064529	-2.1239014	-5.2057076	-0.7558593		-32884617	8001358	1207189	54614749
	0	6.9631581	0.01242125	6.684628		-9.5	-6.9631581	-0.2010379	-5.9444351		-1.4147114	-2.9157512	-2.2893565	-3.5001161		4.3301272	-2.5	2.2202461	-3.5182362		-6.052043	-1.5461047	-5.2546611	-0.487694		-28586562	81603127	12251065	57663054
	0	6.9631581	0.04325905	6.6843662		-9.5	-6.9631581	-0.2063196	-5.9713964		-2.0459507	-3.7383983	-2.4839938	-3.8472502		4.3301272	-2.5	2.3098872	-3.4433892		-5.7079182	-0.8591901	-5.2867455	-0.3918162		-24725227	80737724	11531889	60857573
	0	6.9631581	0.02077357	6.688313		-9.5	-6.9631581	-0.1633323	-5.8911529		-2.5	-4.3301272	-2.6191893	-3.9760439		4.3301272	-2.5	2.2915366	-3.3792028		-5.4352646	-0.2467905	-5.3068104	-0.0674031		-17062998	82391644	9371019	65497842
	0	6.9631581	0.07831769	6.7366462		-9.5	-6.9631581	-0.2134858	-6.1270781		-2.5	-4.3301272	-2.6618636	-4.0944982		4.3301272	-2.5	2.1944766	-3.4569244		-5.1568165	0.02799982	-5.2580447	0.02016208		-12197946	85048943	75398606	68682919
	0	6.9631581	0.04697551	6.657546		-9.5	-6.9631581	-0.3119558	-6.0230412		-2.5	-4.3301272	-2.6823959	-4.1264005		4.3301272	-2.5	2.1771748	-3.3007362		-5.0529146	0.29466265	-5.239212	0.23510596		-684216	86801624	57004559	6757853
	0	6.9631581	0.07311174	6.7362142		-9.5	-6.9631581	-0.3775346	-5.9740028		-2.5	-4.3301272	-2.6991427	-4.1766677		4.3301272	-2.5	2.0787306	-3.206939		-4.8300619	0.35852808	-5.2090106	0.50705785		1729155	89023018	33925223	68132992
	0	6.9631581	-0.0198684	6.7621665		-9.5	-6.9631581	-0.1649182	-6.0413203		-2.5	-4.3301272	-2.690378	-4.1648612		4.3301272	-2.5	2.0455437	-3.107646		-4.4947553	0.15909454	-5.0979948	0.75610846		35182738	895788	3506133	67032123
	0	6.9631581	-0.0285364	6.5902576		-9.5	-6.9631581	-0.2326352	-5.8877974		-2.5	-4.3301272	-2.7094817	-4.0818896		4.3301272	-2.5	1.8951126	-2.8451219		-4.247541	-0.1172806	-4.9543352	1.1465325		98114705	88559227	51138169	65043902
	0	6.9631581	0.0560634	6.4923663		-9.5	-6.9631581	-0.0395698	-5.8540745		-2.5	-4.3301272	-2.7416549	-4.0864239		4.3301272	-2.5	1.7576874	-2.6521695		-3.911608	-0.5079311	-4.7043719	1.2250799		21795585	87648182	43144459	60547104
	0	6.9631581	0.1529808	6.5706992		-9.5	-6.9631581	4.2051873	-0.7218748		-2.5	-4.3301272	-2.8459995	-3.9435251		4.3301272	-2.5	2.1451097	-4.037807		-3.911608	-0.5079311	-1.5007038	0.36860758		21795585	87648182	43619375	37719464
	0	6.9631581	0.10790656	6.7895083		-9.5	-6.9631581	4.5829792	-1.1611233		-2.5	-4.3301272	-2.8954957	-3.9537783		4.3301272	-2.5	2.1861596	-3.9196587		-3.715287	-0.6514224	-1.6175063	0.57643449		28824289	86844025	44230351	17226467
	0	6.9631581	0.0878791	6.6677966		-9.5	-6.9631581	4.1935496	-1.3838271		-2.5	-4.3301272	-2.8831792	-4.0234084		4.3301272	-2.5	2.1825233	-3.7802091		-3.2462454	-0.4583982	-1.7111061	0.73000425		36900365	71614761	4576551	51828319
	0	6.9631581	0.11456602	6.6615701		-9.5	-6.9631581	4.4000373	-1.135879		-2.5	-4.3301272	-2.9308534	-3.9178722		4.3301272	-2.5	2.0333841	-3.4795337		-2.4905748	-0.1506189	-1.7946731	1.012394		42414141	56832962	45461316	12064229
	0	6.9631581	0.12019459	6.8066373		-9.5	-6.9631581	4.1224113	-1.582047		-2.5	-4.3301272	-2.8793859	-4.0008101		4.3301272	-2.5	1.7771618	-3.3206158		-1.8939239	0.06946957	-1.6923364	1.0448562		42705879	45471525	46393933	14228219
	0	6.9631581	0.06832256	6.7346387		-9.5	-6.9631581	4.4558563	-1.4144355		-2.5	-4.3301272	-2.8823857	-3.9691091		4.3301272	-2.5	1.6866881	-2.981811		-1.3665426	0.27375641	-1.7715244	1.2288966		43668737	32257905	40148482	17911301
	0	6.9631581	0.02369935	6.6008782		-9.5	-6.9631581	4.3506813	-1.158178		-2.5	-4.3301272	-2.8327796	-3.9709129		4.3301272	-2.5	1.4488273	-2.6564872		-1.1727222	0.51634663	-1.6276819	1.3354692		45183496	34219985	38972518	14656897
	0	6.9631581	0.01765629	6.7214885		-9.5	-6.9631581	4.649158	-1.0195861		-2.5	-4.3301272	-2.8292723	-4.0068836		4.3301272	-2.5	1.2765288	-2.3709037		-1.0833986	0.72119081	-1.5164713	1.4462763		4652751	31750727	33430231	19299767
	0	6.9631581	0.04241923	6.6284952		-9.5	-6.9631581	4.4064193	-1.0493177		-2.5	-4.3301272	-2.8752959	-3.9376526		4.3301272	-2.5	1.0335252	-1.9270128		-1.0277774	0.95063084	-1.4581888	1.4257957		49874258	29542689	31176026	22145152
	0	6.9631581	0.06281953	6.5700917		-9.5	-6.9631581	4.2992954	-1.1997194		-2.5	-4.3301272	-2.8652616	-3.947695		4.3301272	-2.5	0.83310217	-1.5581222		-0.9964575	1.0847185	-1.363498	1.3787761		52227144	30076752	32062523	21410902
	0	6.9631581	0.10924748	6.692771		-9.5	-6.9631581	5.5240645	-1.8467333		-2.5	-4.3301272	-2.773155	-4.0296397		4.3301272	-2.5	3.7647471	-2.4189396		-0.9964575	1.0847185	-0.0641677	3.668102		52227144	30076752	51647806	11980376
	0	6.9631581	0.0373141	6.8676372		-9.5	-6.9631581	5.6377678	-1.8793223		-2.5	-4.3301272	-2.788142	-4.0441747		4.3301272	-2.5	3.8093414	-2.3260365		-0.9648536	1.1540422	-0.1939995	3.842586		53029099	28973389	49752741	12461785
	0	6.9631581	0.04924494	6.7339196		-9.5	-6.9631581	5.6893458	-2.1784151		-2.5	-4.3301272	-2.7984602	-4.1105466		4.3301272	-2.5	3.8069353	-2.2337928		-0.8552032	0.84379721	-0.2095315	4.1074362		53586016	28580709	48534904	13531216
	0	6.9631581	0.00778176	6.7454376		-9.5	-6.9631581	5.4911847	-2.0060008		-2.5	-4.3301272	-2.8300791	-4.0028906		4.3301272	-2.5	3.7188613	-2.0863845		-0.7560727	0.60800427	-0.3483587	4.4382515		53866987	28090293	44598241	15677789
	0	6.9631581	0.09847514	6.782558		-9.5	-6.9631581	5.2757936	-2.2860084		-2.5	-4.3301272	-2.7790809	-4.0775261		4.3301272	-2.5	3.4935055	-2.0650182		-0.7317042	0.24021894	-0.3247453	4.4919419		53783236	26513529	41296325	8686-01-01
	0	6.9631581	-0.0208655	6.7984853		-9.5	-6.9631581	5.5321121	-2.1056182		-2.5	-4.3301272	-2.7881036	-4.0633068		4.3301272	-2.5	3.3929203	-1.9702396		0.09705019	0.62862962	-0.18988	4.7017431		45454969	22940784	35370455	20763736
	0	6.9631581	0.02382212	6.7291737		-9.5	-6.9631581	5.6733794	-2.0547371		-2.5	-4.3301272	-2.7389524	-4.0424762		4.3301272	-2.5	3.1977975	-1.770342		0.35376763	1.5774698	-0.2187264	4.5873685		26025388	16326847	29283102	24742002
	0	6.9631581	-0.0060875	6.787992		-9.5	-6.9631581	6.0862975	-1.9292891		-2.4598811	-4.2332716	-2.7465994	-4.0954995		4.3301272	-2.5	3.0622978	-1.6840588		0.32977593	0.78828019	-0.0947341	4.3880196		99882054	10975697	23522942	27034292
	0	6.9631581	0.03290427	6.6368637		-9.5	-6.9631581	5.6449037	-2.084357		-2.1331992	-3.4445918	-2.7604353	-3.9984758		4.3301272	-2.5	2.9175749	-1.4498994		0.39495111	0.5689081	-0.0104343	3.6988378		-4343753	49575841	19779484	31784883
	0	6.9631581	0.06015228	6.6426806		-9.5	-6.9631581	5.6629601	-2.0201595		-1.8065174	-2.6559117	-2.7787004	-4.0214443		4.3301272	-2.5	2.6636882	-1.307281		0.19409537	0.02406532	0.10362888	3.4714165		-10537744	2155912	18874294	31214144
	0	6.9631581	0.36781374	6.3622546		-9.5	-6.9631581	-7.6590786	1.0739964		-1.8065174	-2.6559117	-0.0964374	-0.9384428		4.3301272	-2.5	1.7618395	-0.5152668		0.19409537	0.02406532	-0.1764887	0.41671225		-10537744	2155912	35947399	-17996025
	0	6.9631581	0.27462581	6.5359654		-9.5	-6.9631581	-7.6549006	1.0195929		-1.4855667	-1.8810683	0.03472322	-0.7961714		4.3301272	-2.5	1.192856	-0.600395		0.14963388	-0.0375506	-0.1037952	0.40069973		-10520048	157106	3272325	-17927563
	0	6.9631581	0.25725049	6.4632354		-9.5	-6.9631581	-7.6604753	0.99157757		-1.1588848	-1.0923884	0.16198848	-0.6348904		3.7180448	-2.2464674	0.44797084	-0.53204		-0.2547752	0.26220256	-0.1384631	0.4718782		-1668828	357223	30954263	-16446136
	0	6.9631581	0.28900915	6.2663569		-9.5	-6.9631581	-7.5686698	1.0561292		-0.8322029	-0.3037085	0.2518737	-0.4286546		3.1059628	-1.9929345	-0.1221096	-0.5156954		-0.7988451	0.64267868	-0.0568073	0.41624755		13201959	15346456	24274197	-10675793
	0	6.9631581	0.30516779	6.4866471		-9.5	-6.9631581	-7.6348166	0.95314133		-0.5112522	0.4711349	0.22258118	-0.3488204		2.5046186	-1.7438498	-0.6745535	-0.5748345		-1.0508809	0.82536513	-0.0123398	0.34209818		24374855	38536739	17189221	-8017829
	0	6.9631581	0.32721922	6.5689569		-9.5	-6.9631581	-7.5936217	0.9088313		-0.1845703	1.2598149	0.21069941	-0.3845982		1.8925365	-1.490317	-1.1913851	-0.6395538		-1.410459	0.2909261	0.05616726	0.46023723		36737626	84488881	1060638	-1661539
	0	6.9631581	0.22425501	6.4825544		-9.5	-6.9631581	-7.5364685	0.94371253		0.14211163	2.0484948	0.34583837	-0.3194439		1.2804544	-1.2367842	-1.8386242	-0.6837153		-1.5202563	-1.3766527	0.10014538	0.45626691		42219896	20335367	43875256	5986125
	0	6.9631581	0.21242133	6.3496923		-9.5	-6.9631581	-7.7396398	1.0408584		0.46306229	2.823338	0.34971362	-0.2198549		0.67911053	-0.9876995	-2.4410877	-0.6654751		-1.4613568	-2.5947039	0.09916643	0.54716086		42072697	37870727	-2385817	52368438
	0	6.9631581	0.46946007	6.2614498		-9.5	-6.9631581	-7.6127563	1.0909005		0.7897442	3.6120181	0.3686963	0.07333618		0.06702832	-0.7341667	-2.9784701	-0.6621459		-1.4641149	-3.8325918	0.11710998	0.54972929		41539974	53696675	-1800353	81239867
	0	6.9631581	0.29509613	6.3031821		-9.5	-6.9631581	-7.7052426	1.0372273		1.1164261	4.4006982	0.25602207	0.19682193		-0.5450538	-0.480634	-3.3968477	-0.6345296		-1.2068261	-5.0940113	0.15577421	0.45334321		39179375	65986342	-309684	86486048
	-9.5	-5.5705261	-8.0173635	-4.1840487		-6.6500001	-2.0889473	-3.6235461	-0.7435795		1.1164261	4.4006982	1.0498067	3.8742816		-0.5450538	-0.480634	-4.4746156	-0.1326443		-1.2068261	-5.0940113	-0.7436103	-4.037642		39179375	65986342	32740135	4198669
	-9.5	-5.5705261	-7.9365649	-4.0590749		-6.6500001	-2.0889473	-4.0342479	-0.2399523		1.2940953	4.8296289	1.1404802	4.2852607		-1.1463977	-0.2315492	-4.4891982	-0.0970984		-0.8857746	-5.4464464	-0.7164638	-3.9106157		35820854	73714452	29026194	40529027
	-9.5	-5.5705261	-7.9631963	-4.1382289		-6.6500001	-2.0889473	-4.0989151	-0.8359855		1.2940953	4.8296289	1.2493079	4.5197134		-1.75848	0.02198358	-4.5082555	-0.1072329		-0.7833254	-6.0893879	-0.6387036	-3.8459649		32633946	74890885	22272546	43724256
	-9.5	-5.5705261	-7.8236289	-4.0703473		-6.6500001	-2.0889473	-4.0350132	-0.4623781		1.2940953	4.8296289	1.3307003	4.6468425		-2.3705621	0.27551633	-4.5107741	-0.1109101		-0.3312789	-6.8529415	-0.6838352	-3.5571058		25635822	76953053	11883382	52527695
	-9.5	-5.5705261	-8.0113907	-4.2000227		-6.6500001	-2.0889473	-3.7986922	-0.3436815		1.2940953	4.8296289	1.2887104	4.7140326		-2.9719059	0.5246011	-4.4334888	-0.0135233		0.03951711	-6.9664307	-0.6457119	-3.4224324		11790788	81802769	2921595	54684534
	-9.5	-5.5705261	-8.0701675	-4.1956229		-6.6500001	-2.0889473	-4.3241873	-0.8689205		1.2940953	4.8296289	1.2949065	4.7353697		-3.5839882	0.77813387	-4.3715281	-0.0812528		0.68499482	-6.8088279	-0.6489826	-3.134815		-3001492	8483943	-4752533	5698812
	-9.5	-5.5705261	-8.1037092	-4.1197171		-6.6500001	-2.0889473	-4.0365019	-0.4503967		1.2940953	4.8296289	1.24564	4.6929111		-4.1960702	1.0316666	-4.3717113	-0.0410382		1.9279807	-6.4058409	-0.619792	-2.9160793		-28703949	8945734	-12511418	56576791
	-9.5	-5.5705261	-8.0695868	-4.1610827		-6.6500001	-2.0889473	-4.2218933	-0.2739736		1.2940953	4.8296289	1.2924025	4.6164231		-4.7974143	1.2807513	-4.1920009	-0.0376855		2.7325811	-5.9698076	-0.5207613	-2.7166796		-4136044	91110754	-15602955	57683401
	-9.5	-5.5705261	-8.1191521	-4.1888561		-6.6500001	-2.0889473	-4.1208367	-0.4691266		1.2940953	4.8296289	1.2773145	4.6639585		-4.8296289	1.2940953	-4.0957303	-0.0120132		3.9237421	-5.3578105	-0.4148007	-2.5746965		-45408125	91007252	-17107885	57824073
	-9.5	-5.5705261	-8.104641	-4.3512082		-6.6500001	-2.0889473	-3.6814709	-0.596521		1.2940953	4.8296289	1.2783306	4.6527905		-4.8296289	1.2940953	-3.8916655	0.02897384		4.8896952	-4.6974363	-0.3162529	-2.2927327		-4149632	87388687	-18663698	54788013
	-9.5	-5.5705261	-9.3055248	-5.4807215		-6.6500001	-2.0889473	-7.872273	-4.3230929		1.2940953	4.8296289	1.3478273	4.4856143		-4.8296289	1.2940953	-3.699048	1.6163094		4.8896952	-4.6974363	4.7743211	-3.0000749		-4149632	87388687	30686969	46796136
	-9.5	-5.5705261	-9.2432528	-5.3838859		-6.6500001	-2.0889473	-7.5812316	-3.9220257		1.2940953	4.8296289	1.4084253	4.5770693		-4.8296289	1.2940953	-3.5354521	1.5555799		5.5147333	-4.3068438	4.9381156	-2.5796418		-32103174	8559082	-2627027	46073565
	-9.5	-5.5705261	-9.2040491	-5.4470158		-6.6500001	-2.0889473	-7.4803481	-4.1030483		1.2940953	4.8296289	1.4080974	4.6552591		-4.8296289	1.2940953	-3.1172881	1.4752158		5.9949799	-4.0103979	5.1041055	-2.1653044		-25318584	86510487	-10110844	46285501
	-9.5	-5.5705261	-9.2798185	-5.4455009		-6.6500001	-2.0889473	-7.8184943	-4.4352493		1.2940953	4.8296289	1.4839472	4.7014809		-4.8296289	1.2940953	-2.5794537	1.2931787		5.8917265	-4.1410923	5.0914936	-1.367872		-17825913	85146036	-1764906	49965816
	-9.5	-5.5705261	-9.3723879	-5.4565868		-6.6500001	-2.0889473	-7.6447697	-4.1689959		1.2940953	4.8296289	1.5138446	4.7179308		-4.8296289	1.2940953	-2.1667001	1.0959229		5.6693792	-2.572458	5.0233202	-0.933255		-25371888	75073452	-22192171	50186186
	-9.5	-5.5705261	-9.2808743	-5.4225631		-6.6500001	-2.0889473	-7.6905746	-4.4164224		1.2940953	4.8296289	1.4592439	4.7452221		-4.8296289	1.2940953	-1.6736168	0.91576773		5.3364172	-1.0617254	5.0366254	-0.2635567		-35897975	65092196	-25162818	48802967
	-9.5	-5.5705261	-9.2947493	-5.4152479		-6.6500001	-2.0889473	-7.6764641	-3.8863084		1.2940953	4.8296289	1.4337615	4.7240767		-4.8296289	1.2940953	-1.2178094	0.68982565		5.049284	1.0092838	4.8978128	0.52112645		-49309816	49474654	-28020389	44898314
	-9.5	-5.5705261	-9.2724028	-5.4066291		-6.6500001	-2.0889473	-7.6650977	-4.3690648		-4.8296289	-1.2940953	1.4793822	4.7261586		-4.8296289	1.2940953	-0.8446215	0.63649952		4.8740406	3.2104495	4.7455769	0.8673991		-5218298	39261427	-29073424	44332438
	-9.5	-5.5705261	-9.327239	-5.4800572		-6.6500001	-2.0889473	-7.7328315	-4.0735216		-4.8296289	-1.2940953	1.492328	4.7286983		-4.8296289	1.2940953	-0.3395568	0.47378522		4.8397293	3.7398798	4.4408174	1.3397008		-45725241	38792689	-28567379	45121202
	-9.5	-5.5705261	-9.2428598	-5.3411336		-6.6500001	-2.0889473	-7.9357228	-4.3909888		-4.8296289	-1.2940953	1.4702641	4.655386		-4.8296289	1.2940953	-0.0591872	0.29984063		4.7953176	4.4685159	4.1010165	1.7808329		-3486516	35686135	-2775923	41043773
	-9.5	-5.5705261	-9.3537369	-5.2292371		-6.6500001	-2.0889473	-8.5646906	-5.603508		-4.8296289	-1.2940953	-2.202292	-1.1491351		-4.8296289	1.2940953	-2.1232543	2.3376632		4.7953176	4.4685159	3.591393	4.9990516		-3486516	35686135	50466102	-1780725
	-9.5	-5.5705261	-9.2264194	-5.1962495		-6.6500001	-2.0889473	-8.4933844	-5.3434258		-4.8296289	-1.2940953	-2.886209	-1.510825		-4.8296289	1.2940953	-1.9226702	2.2024419		4.65485	5.1653409	3.5095654	5.2369118		-30397282	28772304	32080957	-2939795
	-9.5	-5.5705261	-9.2089434	-5.2695966		-6.6500001	-2.0889473	-8.4055309	-5.3944077		-4.8296289	-1.2940953	-3.3667536	-1.8226278		-4.8296289	1.2940953	-1.6920769	2.1473086		4.4162331	5.8404059	3.3376679	5.3633986		-33964961	22081735	28797254	286592
	-9.5	-5.5705261	-9.2702036	-5.2292609		-6.6500001	-2.0889473	-8.4942904	-5.5798144		-4.8296289	-1.2940953	-3.7509251	-1.9501998		-4.8296289	1.2940953	-1.379651	1.8975828		3.1012764	6.3687215	3.0024593	5.6094785		-39526758	12979959	-359787	73306602
	-9.5	-5.5705261	-9.2612019	-5.1833625		-6.6500001	-2.0889473	-8.42169	-5.6045089		-4.8296289	-1.2940953	-4.1110845	-2.1441		-4.8296289	1.2940953	-1.1638418	1.7208154		2.1168177	6.3910623	2.8499472	5.7702022		-48089595	-1834	-68897	83784616
	-9.5	-5.5705261	-9.3028421	-5.2288966		-6.6500001	-2.0889473	-8.3218794	-5.5849524		-4.8296289	-1.2940953	-4.2153392	-2.2969358		-4.8296289	1.2940953	-0.9322486	1.5246408		1.1924453	6.3075542	2.5307748	5.9267244		-51872816	-11867447	-10395213	13793621
	-9.5	-5.5705261	-9.2543907	-5.2912779		-6.6500001	-2.0889473	-8.566637	-5.4867892		-4.2188783	-1.2136884	-4.325211	-2.2365346		-4.8296289	1.2940953	-0.8761963	1.3446162		-0.2599192	5.9580283	2.1783447	5.9881387		-57847567	-30276084	-11774681	19416435
	-9.5	-5.5705261	-9.2335882	-5.1304474		-6.6500001	-2.0889473	-8.3598652	-5.5098743		-3.5735569	-1.1287302	-4.3163319	-2.3035259		-4.8296289	1.2940953	-0.6388274	1.1076509		-0.7860336	6.0672231	1.8583478	6.0374155		-61118221	-46337028	-12702632	22001939
	-9.5	-5.5705261	-9.3635015	-5.2754936		-6.6500001	-2.0889473	-8.480031	-5.3999796		-2.9167118	-1.0422549	-4.2823458	-2.2698557		-4.8296289	1.2940953	-0.3962163	1.106595		-1.2473977	6.3005104	1.5084043	6.0940504		-60730505	-54494419	-13971214	25262237
	-9.5	-5.5705261	-9.2474241	-5.1778617		-6.6500001	-2.0889473	-8.6459036	-5.632638		-2.2598667	-0.9557796	-4.274878	-2.2949462		-4.8296289	1.2940953	-0.2762229	0.88556314		-0.5770602	6.1570873	1.2215674	6.1465216		-61501226	-65741854	-10821995	26133628
	-9.5	-5.5705261	-9.0420628	-5.3249998		-6.6500001	-2.0889473	-8.0852776	-5.9090891		-2.2598667	-0.9557796	-1.1131982	-0.324404		-4.8296289	1.2940953	-3.6527607	-2.2162549		-0.5770602	6.1570873	-0.0811214	4.9801669		-61501226	-65741854	23505373	-4022779
	-9.5	-5.5705261	-9.0020494	-5.2644653		-6.6500001	-2.0889473	-8.1116934	-5.6959476		-1.6145452	-0.8708214	-0.879016	-0.396479		-4.8296289	1.2940953	-3.6710567	-2.1522326		0.36983681	5.7554793	-0.4338907	5.0238786		-60848389	-68265228	20445821	-41748776
	-9.5	-5.5705261	-9.0108805	-5.3186598		-6.6500001	-2.0889473	-7.9880495	-5.7409368		-0.9577002	-0.7843461	-0.5913833	-0.3457744		-4.8296289	1.2940953	-3.4164801	-2.2018561		0.843238	5.3690381	-0.9157691	5.0199003		-59954925	-70446396	20491397	-43608088
	-9.5	-5.5705261	-9.0312986	-5.2392316		-6.6500001	-2.0889473	-8.024189	-5.8138528		-0.3008551	-0.6978708	-0.3835693	-0.2249459		-4.0872102	1.1963539	-3.221118	-2.1418552		1.1058139	4.7093825	-1.3209136	5.0323224		-60364976	-71674299	16368867	-36226351
	-9.5	-5.5705261	-9.1388073	-5.257339		-6.6500001	-2.0889473	-8.0038023	-5.928391		0.34446639	-0.6129127	-0.2219885	-0.2609053		-3.2557006	1.0868835	-2.863157	-2.0046806		0.50355113	4.5958567	-1.4526538	4.9931874		-60445919	-73331757	11789732	-33152428
	-9.5	-5.5705261	-9.0922651	-5.2967696		-6.6500001	-2.0889473	-7.8516197	-5.8983946		1.0013114	-0.5264373	-0.1418202	-0.2900908		-2.4093428	0.9754585	-2.633961	-1.9248003		-0.3157885	4.185339	-1.6512311	5.016264		-50614252	-74094009	54281479	-26359723
	-9.5	-5.5705261	-9.0371895	-5.3354192		-6.6500001	-2.0889473	-8.044343	-5.7914481		1.6581565	-0.439962	0.02885304	-0.21103		-1.5629851	0.86403334	-2.2335219	-1.7538129		-1.0057693	3.8147755	-1.8230664	4.9922843		-4150629	-47367167	36068073	-15582434
	-9.5	-5.5705261	-9.093689	-5.2651496		-6.6500001	-2.0889473	-7.9678731	-5.7916837		2.303478	-0.3550038	0.19953831	-0.1998713		-0.7314756	0.75456309	-1.865418	-1.5739087		-1.8220537	3.8988299	-1.9199251	4.8078032		-26489604	-45980468	-69682	-10055633
	-9.5	-5.5705261	-9.0624399	-5.3240585		-6.6500001	-2.0889473	-8.032836	-5.8019209		2.9603231	-0.2685286	0.40532207	-0.0279259		0.1148822	0.64313793	-1.5564228	-1.29994		-2.6290112	3.9273734	-2.0074863	4.7337346		-1129089	-43766065	-2845691	-6235542
	-9.5	-5.5705261	-9.0428905	-5.3057952		-6.6500001	-2.0889473	-8.2457151	-5.8912725		3.6171682	-0.1820533	0.49484643	-0.0112492		0.96123999	0.53171283	-1.3772244	-1.191263		-3.6181655	4.5957112	-2.0334568	4.2312055		42452002	-4153935	-4168799	35652623
	-9.5	-5.5705261	-8.049798	-4.0395255		-6.6500001	-2.0889473	-2.1874208	-4.9960604		3.6171682	-0.1820533	3.9413953	-0.3943867		0.96123999	0.53171283	1.157884	-1.3221167		-3.6181655	4.5957112	-1.6910647	1.9482971		42452002	-4153935	32265954	-41739664
	-9.5	-5.5705261	-8.1044073	-4.1401019		-6.6500001	-2.0889473	-2.1153607	-4.7667484		4.2624898	-0.0970951	4.3639355	-0.4436599		1.7927494	0.42224255	1.3063856	-1.3525317		-4.206491	5.0995135	-1.9765105	1.8731649		1609755	-67974386	32823648	-47494445
	-9.5	-5.5705261	-8.0618753	-4.0800433		-6.6500001	-2.0889473	-1.9168013	-5.0899601		4.9193349	-0.0106198	4.6199317	-0.4576602		2.6391072	0.31081742	1.5550815	-1.2508913		-4.1613455	4.5543847	-2.3764231	1.9556522		-7947749	-68288765	29971473	-51567264
	-9.5	-5.5705261	-8.1786718	-4.0310068		-6.6500001	-2.0889473	-2.0675688	-4.9713459		5	-2.00E-14	4.7389193	-0.4005401		3.485465	0.19939232	1.7327199	-1.2282797		-3.1613958	3.7783866	-2.7745533	1.8920507		-19594924	-68395672	26890039	-5559279
	-9.5	-5.5705261	-8.1479855	-4.0320287		-6.6500001	-2.0889473	-1.9476658	-4.8902588		5	-2.00E-14	4.8117957	-0.3932407		4.3169746	0.08992203	1.7403741	-1.2936608		-1.9927648	2.7353797	-2.989702	1.5942984		-31719296	-68708925	22781348	-60053387
	-9.5	-5.5705261	-8.2081804	-4.0645595		-6.6500001	-2.0889473	-2.1980529	-5.0180488		5	-2.00E-14	4.8714342	-0.4095445		5	1.94E-14	1.9492395	-1.2351499		-1.0168185	1.7639425	-3.2279499	1.4930102		-34230049	-68439875	17574954	-61148987
	-9.5	-5.5705261	-8.1200447	-4.0687308		-6.6500001	-2.0889473	-2.3274291	-4.9475608		5	-2.00E-14	4.8522382	-0.4526775		5	1.94E-14	1.9253366	-1.1862075		-0.2903407	1.5716295	-3.375778	1.4459231		-32424316	-68242779	91749287	-59710088
	-9.5	-5.5705261	-8.2214823	-4.1452336		-6.6500001	-2.0889473	-2.0681636	-4.9712219		5	-2.00E-14	4.8612514	-0.4346732		5	1.94E-14	2.0907974	-1.0714545		-0.1890744	1.4458889	-3.4185359	1.1804971		-31314933	-6759943	37346137	-55424175
	-9.5	-5.5705261	-8.1082239	-4.2337999		-6.6500001	-2.0889473	-1.9676943	-5.1579556		5	-2.00E-14	4.83111	-0.40211		5	1.94E-14	2.0860324	-0.9849184		-1.2554865	2.9952676	-3.3919163	1.1823859		-31385694	-67666655	-485983	-54341302
	-9.5	-5.5705261	-8.1510248	-4.1708741		-6.6500001	-2.0889473	-1.8203601	-5.0264635		5	-2.00E-14	4.8583713	-0.447922		5	1.94E-14	2.1462784	-0.904905		-2.4146543	4.858891	-3.4821327	0.85152507		-32489409	-65732942	-5964716	-49959388
	9.5	-5.5705261	8.2560902	-5.8630915		-2.8499999	-4.8742104	-6.0662341	-2.8807454		5	-2.00E-14	4.892571	-0.3067214		5	1.94E-14	1.8367257	-0.8548981		-2.4146543	4.858891	-2.7302003	5.0521851		-32489409	-65732942	25648396	-34623868
	9.5	-5.5705261	8.2407656	-5.7124352		-2.8499999	-4.8742104	-6.0470219	-2.5915155		5	-2.00E-14	4.9249516	-0.3244645		5	1.94E-14	2.008779	-0.884253		-3.4701972	5.9225492	-3.0512557	5.3383207		-32864552	-64160991	26184306	-37769349
	9.5	-5.5705261	8.1181135	-5.8846288		-2.8499999	-4.8742104	-6.0317059	-2.8708992		5	-2.00E-14	4.9154449	-0.3116725		5	1.94E-14	2.303942	-0.9242255		-4.5842872	6.8697557	-3.3866773	5.7058449		-33718605	-64019022	24568434	-40972619
	9.5	-5.5705261	8.0945044	-5.9163499		-2.8499999	-4.8742104	-6.079474	-3.0560815		5	-2.00E-14	4.943254	-0.2796481		5	1.94E-14	2.4776995	-0.8951765		-4.7752342	6.1654792	-3.5374095	5.8760009		-33808546	-63799133	21813905	-4483304
	9.5	-5.5705261	8.160573	-5.9864645		-2.8499999	-4.8742104	-5.76863	-2.4286377		5	-2.00E-14	4.9318814	-0.3127343		5	1.94E-14	2.5435317	-0.9019167		-4.4687777	5.4145684	-3.565017	6.0693693		-34128728	-65532784	17675693	-4818264
	9.5	-5.5705261	8.2153196	-5.8420844		-2.8499999	-4.8742104	-6.1361303	-3.0946922		5	-2.00E-14	4.9390845	-0.291687		5	1.94E-14	2.7804053	-0.9054758		-4.005477	4.8570986	-3.663321	6.2207952		-3508842	-66419501	12638373	-49056425
	9.5	-5.5705261	8.1402941	-5.836741		-2.8499999	-4.8742104	-5.849699	-2.558069		5	-2.00E-14	4.9401965	-0.3441736		5	1.94E-14	2.7418225	-0.9046029		-3.4429343	4.1932206	-3.5830097	6.3919349		-34336398	-67063303	52045196	-47224007
	9.5	-5.5705261	8.1914082	-5.8839374		-2.8499999	-4.8742104	-6.1989789	-2.9503033		5	-2.00E-14	4.9076319	-0.3832879		5	1.94E-14	2.8881416	-0.8477289		-3.1947184	3.3340755	-3.499841	6.2488146		-34970207	-67871847	543291	-46810455
	9.5	-5.5705261	8.1041231	-5.8816357		-2.8499999	-4.8742104	-6.100071	-2.7420659		5	0	4.8927083	-0.3232563		5	1.94E-14	2.9664109	-0.7513467		-3.5641489	2.9178481	-3.15045	6.0615602		-35011096	-68121386	-1925318	-44655533
	9.5	-5.5705261	8.4332514	-5.8297749		-2.8499999	-4.8742104	-6.1524763	-2.9731584		5	0	4.8269534	-0.3629795		5	1.94E-14	2.9735544	-0.641835		-4.4970374	2.3664939	-2.82775	5.6536589		-35601895	-6953352	-5446204	-41789412
	9.5	-5.5705261	9.2036819	-5.5247712		-2.8499999	-4.8742104	-6.1567249	-5.3907743		5	0	4.611918	0.23361064		5	1.94E-14	0.74420345	-1.9588234		-4.4970374	2.3664939	-6.2069874	1.0523909		-35601895	-6953352	11161594	-17551652
	9.5	-5.5705261	9.2824793	-5.5282636		-2.8499999	-4.8742104	-6.057436	-5.232748		5	0	4.7601204	0.23833255		5	1.94E-14	0.80107766	-2.0244269		-5.137228	1.8416438	-6.2444568	0.90008223		-33215315	-4876915	93842304	-20752325
	9.5	-5.5705261	9.2001705	-5.6184106		-2.8499999	-4.8742104	-6.0672312	-5.5768471		5	0	4.8398519	0.25041404		5	1.94E-14	1.0332241	-1.9848754		-5.3763428	1.2631248	-6.2522244	0.77425593		-24784625	-44548678	11293114	-20890152
	9.5	-5.5705261	9.2406549	-5.5770493		-2.8499999	-4.8742104	-5.9216723	-5.3783231		5	0	4.8477354	0.29163712		5	1.94E-14	1.130307	-1.979103		-5.4982586	0.51103592	-6.2285271	0.77481526		-11155761	-14702921	1140895	-21743498
	9.5	-5.5705261	9.2346182	-5.5792522		-2.8499999	-4.8742104	-5.9794488	-5.3139887		5	0	4.8995547	0.29085988		5	0	1.1789873	-2.0867381		-5.5232983	0.20688373	-6.1710668	0.51552463		-10705363	-14045303	9089883	-19585246
	9.5	-5.5705261	9.2311268	-5.6051364		-2.8499999	-4.8742104	-6.0932598	-5.7419839		5	0	4.9126844	0.27350932		5	0	1.3827158	-2.1727355		-5.61092	-0.1670712	-6.2146711	0.33652052		-17512941	-38124194	91146111	-18587158
	9.5	-5.5705261	9.2684183	-5.5673795		-2.8499999	-4.8742104	-6.2127142	-5.3009295		5	0	4.908711	0.22000685		5	0	1.4258933	-2.1795299		-5.3576813	-0.9280065	-6.2113333	0.11126513		-25916193	-43563471	77630663	-16276028
	9.5	-5.5705261	9.2182941	-5.5973163		-2.8499999	-4.8742104	-6.0576329	-5.5538321		5	0	4.9313612	0.25510946		5	0	1.4985607	-2.1966629		-5.0659552	-1.3155949	-6.1699071	0.08876467		-33254359	-57637115	57000512	-14609568
	9.5	-5.5705261	9.1785202	-5.6069155		-2.8499999	-4.8742104	-5.9914012	-5.4023676		5	0	4.9010978	0.26632562		5	0	1.4440655	-2.0523939		-4.8315091	0.52482927	-5.9098978	0.16921198		-37789195	-66831112	44578013	-14804065
	9.5	-5.5705261	9.2720194	-5.5537639		-2.8499999	-4.8742104	-6.0204248	-5.4866886		5	0	4.9032226	0.24593069		5	0	1.4249517	-1.9664664		-4.9474287	-0.1039449	-5.7102833	0.10836507		-37089658	-67911797	42045996	-16180863
	9.5	-5.5705261	9.1999321	-5.437149		-2.8499999	-4.8742104	-2.6538906	-5.5243654		5	0	4.8543334	0.11348316		5	0	0.87166983	-0.2958066		-4.9474287	-0.1039449	-4.5293307	-5.2929907		-37089658	-67911797	1388526	51101828
	9.5	-5.5705261	9.2890139	-5.4612164		-2.8499999	-4.8742104	-2.600543	-5.3368845		5	0	4.9326463	0.07885571		5	0	0.46227071	-0.3255424		-5.1272268	-0.7800228	-4.5559812	-4.9938269		-29198825	-50878563	6747	-308042
	9.5	-5.5705261	9.1684313	-5.5145288		-2.8499999	-4.8742104	-2.637625	-5.573245		5	0	4.9142361	0.10743493		5	0	0.25918296	-0.3252668		-5.3442593	-1.7148633	-4.6374221	-4.9066191		-2002851	-30342159	-690688	22192661
	9.5	-5.5705261	9.2272615	-5.4676013		-2.8499999	-4.8742104	-2.4124513	-5.6627526		5	0	4.9252253	0.12124923		5	0	-0.0409892	-0.3250724		-5.5774183	-5.6478243	-4.7208695	-4.5483289		-12579597	-11592274	-93105	-3274929
	9.5	-5.5705261	9.2643042	-5.4771538		-2.8499999	-4.8742104	-2.4439864	-5.7005024		5	0	4.9448791	0.13443044		5	0	-0.3183848	-0.3074921		-5.655983	-6.2064281	-4.5354156	-4.220757		-7790859	35565633	-2716473	-4658184
	9.5	-5.5705261	9.1993074	-5.4903998		-2.8499999	-4.8742104	-2.6678116	-5.7341852		5	0	4.9770956	0.11128533		5	0	-0.5175883	-0.2921253		-5.5854759	-6.2036877	-4.4277735	-4.0173917		-8443806	45529646	-3006482	-7536295
	9.5	-5.5705261	9.2419014	-5.4605155		-2.8499999	-4.8742104	-2.670341	-5.5311036		5	0	4.9413972	0.04940182		5	0	-0.720489	-0.3028715		-4.9968987	-6.081995	-4.4468489	-3.4010761		-8600152	53151137	-3377893	-733254
	9.5	-5.5705261	9.2019405	-5.4790735		-2.8499999	-4.8742104	-2.4972279	-5.5653062		5	0	4.9522338	0.07916503		5	0	-0.9908126	-0.366724		-4.4067726	-5.7168612	-4.4060264	-3.0079906		-872535	55550253	-2900721	-9563655
	9.5	-5.5705261	9.154273	-5.5571871		-2.8499999	-4.8742104	-2.559896	-5.4451675		5	0	4.9265804	0.08646646		5	0	-1.3461502	-0.3549723		-3.6339812	-5.4623446	-4.4598618	-2.7131701		-8403568	62286234	-3463628	-11607744
	9.5	-5.5705261	9.3513918	-5.50244		-2.8499999	-4.8742104	-2.4085226	-5.5564342		5	0	4.8851209	0.0713224		5	0	-1.5061249	-0.3101658		-3.0041945	-5.1426911	-4.0516133	-2.3698771		-8319224	63960272	-14578	-11158726
	9.5	-5.5705261	9.4402943	-5.7015705		-2.8499999	-4.8742104	-0.366935	-4.3329334		5	0	4.8022079	0.36094132		5	0	-0.6137966	-1.550385		-3.0041945	-5.1426911	-3.3192916	-5.8796558		-8319224	63960272	-3086641	29526931
	9.5	-5.5705261	9.4255447	-5.6760383		-2.8499999	-4.8742104	-0.3640123	-4.5242133		5	0	4.8769293	0.3512333		5	0	-0.3023631	-1.2164805		-2.6174762	-4.9657378	-3.3580482	-5.847466		-7879416	50940615	-1453077	42786875
	9.5	-5.5705261	9.3724356	-5.7464256		-2.8499999	-4.8742104	-0.3192017	-4.3516989		5	0	4.8862338	0.37225059		5	0	0.13558091	-0.9974712		-2.190927	-5.0854049	-3.2417884	-5.6152148		-7700598	4476102	-802786	47738981
	9.5	-5.5705261	9.4177103	-5.7595487		-2.8499999	-4.8742104	-0.1999781	-4.3495727		5	0	4.8996944	0.39493221		5	0	0.37949008	-0.8736894		-2.0958784	-5.7683849	-3.1139259	-5.4620481		-882051	42614949	-1579661	52187532
	9.5	-5.5705261	9.4280405	-5.749826		-2.8499999	-4.8742104	-0.7932796	-4.7359486		5	0	4.9116397	0.37909001		5	0	0.59362668	-0.6571596		-2.2254579	-6.3100419	-2.9745576	-5.4242272		-9692262	37818497	-571324	41158399
	9.5	-5.5705261	9.3666725	-5.7557864		-2.8499999	-4.8742104	-0.6271838	-4.6536531		5	0	4.9230304	0.37604451		5	0	0.95968539	-0.4461267		-2.5078814	-6.8529844	-2.8838036	-5.3031683		-10142007	45615113	-1004688	44071165
	9.5	-5.5705261	9.4626789	-5.7183118		-2.8499999	-4.8742104	-0.5003437	-4.3501716		4.8600473	0.01842514	4.910089	0.30799374		5	0	1.1774427	-0.1595563		-1.6751889	-7.5691738	-2.7785914	-4.9140844		-11297692	50881118	-1685771	61921942
	9.5	-5.5705261	9.4141235	-5.741363		-2.8499999	-4.8742104	-0.120148	-4.7770004		4.3990259	0.07911973	4.9261742	0.34862709		5	0	1.4076089	0.10567927		-0.4265938	-7.5286951	-2.5539725	-4.5076814		-11276795	53758633	-152458	68212104
	9.5	-5.5705261	9.3220606	-5.8337049		-2.8499999	-4.8742104	-0.3877017	-4.5836544		3.9297724	0.14089814	4.9076014	0.35029957		5	0	1.6879021	0.39285418		1.3154967	-7.25033	-2.3631983	-4.3724427		-10391315	570189	-342466	52743399
	9.5	-5.5705261	9.4657412	-5.7325153		-2.8499999	-4.8742104	-0.0898179	-4.5112891		3.4605188	0.20267655	4.8689494	0.33734083		5	0	1.8445147	0.75481689		3.5485375	-6.801681	-2.1282535	-3.9176424		-10567129	546148	-586083	56505156
	9.5	-5.5705261	9.4842033	-5.7342291		-2.8499999	-4.8742104	-5.0371928	-3.9871588		3.4605188	0.20267655	4.0372481	1.2823217		5	0	1.1738143	-1.8079884		3.5485375	-6.801681	5.6526809	-4.2944679		-10567129	546148	-5962809	66619158
	9.5	-5.5705261	9.4336615	-5.629323		-2.8499999	-4.8742104	-5.0562453	-3.9325523		2.9994977	0.26337114	3.4904962	1.1143454		4.8156223	-0.0242738	0.98692769	-1.9414951		4.3916512	-6.1668015	5.7999549	-4.0495811		-10701487	59550148	-4594112	45355251
	9.5	-5.5705261	9.4438744	-5.7569661		-2.8499999	-4.8742104	-4.9578304	-4.3578873		2.5302439	0.32514957	2.8386462	0.99111974		4.1587772	-0.1107491	0.7022953	-2.1132066		4.8449135	-5.8505807	5.8739486	-3.9410746		-10415035	58257407	-726978	17367895
	9.5	-5.5705261	9.4218969	-5.7744851		-2.8499999	-4.8742104	-4.7112789	-4.0921435		2.0609903	0.38692796	2.0283651	0.68298888		3.5019321	-0.1972244	0.40891945	-2.117105		5.1508055	-5.1738443	5.9223862	-3.5775013		-10720298	69897401	27193177	-582822
	9.5	-5.5705261	9.3948011	-5.7519875		-2.8499999	-4.8742104	-5.1033707	-3.9370656		1.5999691	0.44762257	1.2465885	0.52770269		2.8566108	-0.2821825	0.09547471	-2.178288		5.3703642	-4.6641335	5.8157368	-3.3640442		-10712761	75069189	52517015	-890662
	9.5	-5.5705261	9.4372177	-5.7748404		-2.8499999	-4.8742104	-5.0372391	-4.5779548		1.1307155	0.50940096	0.50584507	0.28108889		2.1997657	-0.3686579	-0.0346892	-2.3057673		5.3278913	-3.9185975	5.7942414	-2.987638		-9554009	45630205	75730062	-4432795
	9.5	-5.5705261	9.4418478	-5.7562337		-2.8499999	-4.8742104	-5.0113659	-3.9101269		0.66146183	0.57117939	-0.054865	0.14114743		1.5429206	-0.4551331	-0.3674554	-2.3715434		5.1043072	-2.9818072	5.7392883	-2.6998622		-8253753	59281868	10400527	-5954246
	9.5	-5.5705261	9.4118576	-5.7800856		-2.8499999	-4.8742104	-4.7958798	-4.1901722		0.20044072	0.63187397	-0.6896834	-0.0741922		0.8975991	-0.5400913	-0.5799602	-2.4113152		4.7541647	-2.4637332	5.4840121	-2.514766		-7772565	67704922	10850629	-8142399
	9.5	-5.5705261	9.3850794	-5.7771544		-2.8499999	-4.8742104	-4.8976398	-4.0508962		-0.2688129	0.69365239	-1.1217628	-0.194974		0.24075401	-0.6265667	-0.8216322	-2.3583198		4.3564091	-2.0615947	5.3344941	-2.1555343		-7324002	65417421	11834991	-9855197
	9.5	-5.5705261	9.4273987	-5.7170157		-2.8499999	-4.8742104	-4.7217035	-4.1051245		-0.7380666	0.75543082	-1.7271599	-0.3627391		-0.4160911	-0.7130419	-1.0765524	-2.2935417		4.1110363	-1.785857	4.9971471	-1.8640035		-7971281	98682696	11939062	-10530159
	-9.5	-6.9631581	-9.2431927	-6.8945045		-9.5	5.5705261	-7.0839572	-6.4575243		-0.7380666	0.75543082	-0.5887422	0.25526568		-0.4160911	-0.7130419	-2.3565414	-0.4446102		4.1110363	-1.785857	4.7149901	-2.9177551		-7971281	98682696	24665351	-28462129
	-9.5	-6.9631581	-9.2055092	-6.8445563		-9.5	5.5705261	-6.9229307	-6.3549719		-1.1990877	0.81612539	-1.1796763	0.38393262		-1.0614126	-0.7980001	-3.0497947	-0.5740362		4.0655136	-1.675364	4.6275368	-2.6256068		-10470346	-4964724	21528184	-34446361
	-9.5	-6.9631581	-9.2210283	-6.8771648		-9.5	5.5705261	-7.1476531	-6.567152		-1.6683414	0.87790382	-1.872591	0.58869123		-1.7182577	-0.8844754	-3.6199055	-0.7894985		3.9177954	-1.6937959	4.6112132	-2.2333047		-12633712	-18514018	18188435	-38872924
	-9.5	-6.9631581	-9.1392508	-6.9124045		-9.5	5.5705261	-7.0454192	-6.3799715		-2.1375949	0.93968219	-2.5894027	0.81893814		-2.3751028	-0.9709507	-4.0112395	-0.8893814		3.7764046	-1.5373869	4.4059734	-2.012892		-17892418	-38203683	80780393	-44440708
	-9.5	-6.9631581	-9.2772169	-6.8833785		-9.5	5.5705261	-7.1978474	-6.5520473		-2.5986161	1.0003768	-3.2705908	0.94444692		-3.0204241	-1.0559089	-4.3983459	-1.0441902		3.6116889	-1.7532597	4.3760166	-1.9202818		-23908784	-54239569	-1551093	-50390506
	-9.5	-6.9631581	-9.2230577	-6.8744121		-9.5	5.5705261	-7.1686344	-6.8016009		-3.0678699	1.0621552	-3.8883586	1.1470892		-3.6772692	-1.1423842	-4.6494269	-1.1388514		3.3127577	-1.9750466	4.2489605	-1.5666879		-26576562	-55736475	-974349	-5112885
	-9.5	-6.9631581	-9.2811956	-6.9108377		-9.5	5.5705261	-7.1444874	-6.4491949		-3.5371234	1.1239337	-4.2861781	1.2449554		-4.3341146	-1.2288594	-4.6762662	-1.1895486		2.9076953	-2.3244975	4.1093097	-1.1038123		-28855965	-58313556	-17180274	-5178915
	-9.5	-6.9631581	-9.2369928	-6.9362879		-9.5	5.5705261	-7.2299881	-6.5745873		-3.9981446	1.1846282	-4.477025	1.329573		-4.8296289	-1.2940953	-4.7021747	-1.1661005		2.4925566	-2.6421146	3.9053242	-0.9198829		-21359992	-59603658	-21305256	-49855585
	-9.5	-6.9631581	-9.2680902	-7.0163569		-9.5	5.5705261	-7.1567082	-6.3724918		-4.4673982	1.2464067	-4.5404224	1.4406992		-4.8296289	-1.2940953	-4.6623054	-1.211985		2.1304259	-2.7271519	3.8209846	-0.5771749		-1268379	-607936	-22271311	-48291907
	-9.5	-6.9631581	-9.2416296	-6.9667859		-9.5	5.5705261	-7.0986319	-6.4240708		-4.8296289	1.2940953	-4.6480403	1.2637167		-4.8296289	-1.2940953	-4.655262	-1.216907		1.6475391	-2.4428184	3.5116968	-0.2098369		-12199031	-6355824	-23684652	-45926418
	-9.5	-6.9631581	-9.0250549	-6.8170862		-9.5	5.5705261	-6.6112857	-0.5217766		-4.8296289	1.2940953	-3.9075055	1.6808417		-4.8296289	-1.2940953	-3.5916443	-1.0845052		1.6475391	-2.4428184	2.2008016	-0.3189572		-12199031	-6355824	19830099	-23248246
	-9.5	-6.9631581	-9.0386076	-6.7572293		-9.5	5.5705261	-6.6160069	-0.4248774		-4.8296289	1.2940953	-4.1726317	1.7764715		-4.8296289	-1.2940953	-3.9762888	-1.1517718		1.3632655	-1.8860373	2.1513898	-0.3080449		-14331594	-65482516	21604369	-35134645
	-9.5	-6.9631581	-9.0475588	-6.8506684		-9.5	5.5705261	-6.5287056	-0.5963659		-4.8296289	1.2940953	-4.3953657	1.8397702		-4.8296289	-1.2940953	-4.2814698	-1.2878485		1.1051196	-1.2775486	2.0765724	-0.0516738		-24317727	-66873474	18964369	-45678811
	-9.5	-6.9631581	-9.117362	-6.8712845		-9.5	5.5705261	-6.3525677	-0.4942161		-4.8296289	1.2940953	-4.4587975	1.8833838		-4.8296289	-1.2940953	-4.4967704	-1.3194989		1.00051	-0.2212331	1.8756652	0.07101628		-34133689	-675597	15545189	-54023643
	-9.5	-6.9631581	-9.1231489	-6.8167515		-9.5	5.5705261	-6.4864154	-0.7738427		-4.8296289	1.2940953	-4.5040407	1.915295		-4.8296289	-1.2940953	-4.5945473	-1.3267772		1.507719	0.59378153	1.7065922	0.07528195		-35057151	-67326794	10679986	-59975471
	-9.5	-6.9631581	-9.0511398	-6.8154559		-9.5	5.5705261	-6.6682453	-0.6537512		-4.8296289	1.2940953	-4.5161376	1.9562732		-4.8296289	-1.2940953	-4.7032943	-1.3537724		2.0535896	1.0231754	1.4772445	0.27069637		-35253386	-67136965	52904785	-64056444
	-9.5	-6.9631581	-9.0999556	-6.8410678		-9.5	5.5705261	-6.3090448	-0.61569		-4.8296289	1.2940953	-4.514709	1.9587777		-4.8296289	-1.2940953	-4.7084513	-1.3793395		2.8078473	1.5360351	1.4282411	0.52476686		-3486141	-65941315	-218866	-65430751
	-9.5	-6.9631581	-9.0455551	-6.8566861		-9.5	5.5705261	-6.479938	-0.3592742		-4.8296289	1.2940953	-4.4937572	1.9784937		-4.8296289	-1.2940953	-4.7299547	-1.3263017		3.5943844	2.1727774	1.1143411	0.70791233		-3468071	-64945378	-5085473	-63116655
	-9.5	-6.9631581	-9.1579914	-6.9386377		-9.5	5.5705261	-6.3004823	-0.6201521		-4.8296289	1.2940953	-4.4721937	1.9719442		-4.8296289	-1.2940953	-4.7126541	-1.3194723		4.1360798	2.5838704	1.054647	0.76196826		-20440791	-61284966	-8068659	-61800389
	-9.5	-6.9631581	-9.1036472	-6.8612971		-9.5	5.5705261	-6.5106182	-0.4877906		-4.8296289	1.2940953	-4.4944911	1.9400527		-4.8296289	-1.2940953	-4.6503868	-1.3356149		4.6785755	3.34044	0.96815223	0.81894732		-2230966	-57001972	-11268522	-58461709
	-9.5	-6.9631581	-9.0427437	-6.0329547		-9.5	5.5705261	-6.1250529	0.65780145		-4.8296289	1.2940953	-4.7015781	1.4711657		-4.8296289	-1.2940953	-0.8213512	-0.1983328		4.6785755	3.34044	5.7419457	4.028223		-2230966	-57001972	11294941	-1351684
	-9.5	-6.9631581	-9.1098595	-6.0435596		-9.5	5.5705261	-5.9182916	0.68908679		-4.8296289	1.2940953	-4.721375	1.5120565		-4.8296289	-1.2940953	-1.0911821	0.02400705		5.0075045	4.0738187	5.6843996	4.3614855		11736021	-5291121	431586	-683439
	-9.5	-6.9631581	-9.0386305	-6.0247884		-9.5	5.5705261	-6.4541359	0.48724687		-4.8296289	1.2940953	-4.7369905	1.5114812		-4.8296289	-1.2940953	-1.2766244	0.40363297		5.0739603	4.5086489	5.7410817	4.5934019		21666415	-31012511	29004556	-18084842
	-9.5	-6.9631581	-9.1411409	-6.153522		-9.5	5.5705261	-5.7983756	0.59086031		-4.8296289	1.2940953	-4.7081366	1.5363028		-4.8296289	-1.2940953	-1.3881179	0.62864965		5.1252556	5.3950062	5.7337837	4.8424411		2443197	-2568424	48450333	-26999624
	-9.5	-6.9631581	-9.1398363	-6.160274		-9.5	5.5705261	-6.0894094	0.54895747		-4.8296289	1.2940953	-4.6719441	1.5238765		-4.8296289	-1.2940953	-1.4082487	0.8000257		5.1741562	6.0089974	5.7411575	5.0511775		27653468	-20797577	43305016	-3480191
	-9.5	-6.9631581	-9.0823126	-6.0291724		-9.5	5.5705261	-6.3641081	0.47331858		-4.8296289	1.2940953	-4.6911893	1.5552714		1.2940953	4.8296289	-1.6540514	1.0210047		5.3408518	6.5621762	5.4958897	5.3834391		30699761	-18110936	41928941	-41797886
	-9.5	-6.9631581	-9.0839481	-6.0697331		-9.5	5.5705261	-6.0442467	0.59114832		-4.8296289	1.2940953	-4.6987643	1.530786		1.2940953	4.8296289	-1.7213205	1.1897691		4.4691162	6.7329426	5.4480424	5.4543929		37150471	-34580007	53235996	-45390935
	-9.5	-6.9631581	-9.0615692	-6.0309987		-9.5	5.5705261	-5.9132586	0.48875058		-4.8296289	1.2940953	-4.6535006	1.5525807		1.2940953	4.8296289	-1.8214052	1.4971591		3.702688	6.4837613	5.158391	5.6427898		3522825	-36738176	53767878	-4867938
	-9.5	-6.9631581	-9.1043081	-6.2076817		-9.5	5.5705261	-6.2090983	0.70227212		-4.8296289	1.2940953	-4.6793013	1.541725		1.2940953	4.8296289	-1.7940391	1.4900515		3.1107802	6.3384409	4.9685373	5.8815436		33097842	-39156027	75038046	-48741794
	-9.5	-6.9631581	-9.0983686	-6.031116		-9.5	5.5705261	-5.9586644	0.57163405		-4.8296289	1.2940953	-4.6748176	1.5496547		1.2940953	4.8296289	-1.8587381	1.6434036		2.334579	5.9225559	4.7277594	5.8116398		27100675	-43418522	68171537	-46628881
	-9.5	-6.9631581	-9.1266346	-6.0349312		-9.5	5.5705261	-8.4087305	0.55328047		-4.8296289	1.2940953	-4.5746484	1.7667079		1.2940953	4.8296289	-2.1401167	-3.6657467		2.334579	5.9225559	3.3543792	4.8155079		27100675	-43418522	13885397	-25641477
	-9.5	-6.9631581	-9.0937328	-5.9952855		-9.5	5.5705261	-8.4656296	0.45607042		-4.8296289	1.2940953	-4.5934649	1.7366885		1.2940953	4.8296289	-2.0101252	-3.3631158		2.2971117	5.9501977	3.1422665	4.6754513		21269052	-4658391	12595484	-25894227
	-9.5	-6.9631581	-9.0911951	-5.9887815		-9.5	5.5705261	-8.5994349	0.47581211		-4.8296289	1.2940953	-4.581778	1.7774494		1.2940953	4.8296289	-2.1250653	-3.2399681		2.2226393	6.0324588	2.9643252	4.7171378		16379416	-48026996	10978935	-28584986
	-9.5	-6.9631581	-9.1462011	-6.0908813		-9.5	5.5705261	-8.4214602	0.54821986		-4.8296289	1.2940953	-4.5814209	1.8007071		1.2940953	4.8296289	-2.076659	-3.0601082		2.0582328	5.6243081	2.6341541	4.6580501		14436958	-48494172	99267328	-2775017
	-9.5	-6.9631581	-9.1854277	-6.0799117		-9.5	5.5705261	-8.2758245	0.36541057		-4.8296289	1.2940953	-4.585453	1.7947775		1.2940953	4.8296289	-1.8523893	-2.6660709		2.068176	5.0873137	2.4154348	4.7639756		17829545	-46056194	49432746	-27068222
	-9.5	-6.9631581	-9.1754112	-5.9950223		-9.5	5.5705261	-8.39569	0.26988593		-4.8296289	1.2940953	-4.5800166	1.8019925		1.2314404	4.6783671	-1.7551956	-2.2821972		2.0939326	4.9849744	2.207983	4.9115095		23713386	-41295753	39715379	-28347185
	-9.5	-6.9631581	-9.1871595	-6.0631886		-9.5	5.5705261	-8.2669115	0.43203238		-4.8296289	1.2940953	-4.6015649	1.7888048		0.83462679	3.7203743	-1.535944	-2.0141003		2.1854255	4.7201533	1.8870212	4.8629241		31323345	-37556467	-840669	-24359217
	-9.5	-6.9631581	-9.1015987	-6.0090384		-9.5	5.5705261	-8.2851229	0.56556207		-4.8296289	1.2940953	-4.5526619	1.7881953		0.44477484	2.7791884	-1.3294621	-1.9031657		2.2587297	4.9574237	1.5846812	4.8226662		33728793	-36781039	-2815106	-23379383
	-9.5	-6.9631581	-9.2108641	-6.1171417		-9.5	5.5705261	-8.4169483	0.48362827		-4.469336	1.1448569	-4.4832697	1.7444705		0.0479612	1.8211955	-1.1185447	-1.5196503		2.3372989	5.411087	1.4204123	4.8218923		33844821	-37779379	-5324885	-19953966
	-9.5	-6.9631581	-9.1405592	-6.0048451		-9.5	5.5705261	-8.3741407	0.48298547		-3.6794631	0.81768084	-4.3284078	1.6843307		-0.3488524	0.86320263	-0.9690903	-1.2196832		2.4298203	5.6459398	1.0484654	4.6087465		34629848	-38816652	-4785724	-19154694
	-9.5	-6.9631581	-9.2244081	-5.4425936		-9.5	5.5705261	-8.0849123	-0.3235132		-3.6794631	0.81768084	-3.2763028	0.24581911		-0.3488524	0.86320263	-2.9824193	-3.82728		2.4298203	5.6459398	2.5926957	5.4718733		34629848	-38816652	15832936	-26063201
	-9.5	-6.9631581	-9.1703682	-5.4194245		-9.5	5.5705261	-7.9789195	-0.2081235		-2.9034474	0.49624464	-2.6582758	-0.014855		-0.7387044	-0.0779833	-2.9979401	-3.8197706		2.4230106	5.6329784	2.4419961	5.5269957		33370125	-4063385	14827197	-30391395
	-9.5	-6.9631581	-9.1599207	-5.4717908		-9.5	5.5705261	-8.2935457	-0.3788256		-2.1135743	0.1690685	-1.9026985	-0.1117079		-1.1355181	-1.0359762	-3.0209234	-3.8604348		2.4136155	5.6326485	2.4171689	5.5372615		28830593	-4297802	13701104	-33040035
	-9.5	-6.9631581	-9.2413597	-5.4826388		-9.5	5.5705261	-8.0517693	-0.0312945		-1.3237013	-0.1581076	-1.2177048	-0.2122458		-1.5323317	-1.9939691	-2.9991472	-3.8763385		2.6031866	5.7387657	2.2085893	5.5447674		22125852	-45928731	12914196	-37781246
	-9.5	-6.9631581	-9.2998152	-5.4403954		-9.5	5.5705261	-8.0656519	-0.387691		-0.5476856	-0.4795438	-0.57979	-0.2967421		-1.9221836	-2.9351549	-3.0268836	-3.8001974		2.6598656	5.6088357	2.1646717	5.6896682		85959482	-47709689	92063481	-40665689
	-9.5	-6.9631581	-9.2539358	-5.4495416		-9.5	5.5705261	-8.1316519	-0.2782529		0.24218744	-0.80672	-0.0615111	-0.2990716		-2.3189974	-3.8931479	-3.0664542	-3.8465362		2.8308551	5.7252588	2.0281601	5.7432261		-3053515	-48628039	62962389	-43382969
	-9.5	-6.9631581	-9.2198191	-5.4822927		-9.5	5.5705261	-8.0241308	-0.3459936		1.0320605	-1.1338961	0.43615979	-0.3567117		-2.5	-4.3301272	-3.0199482	-3.7917445		2.9105339	5.630106	1.8408881	5.7303872		-15658665	-4520792	24185139	-43980556
	-9.5	-6.9631581	-9.1973267	-5.4025531		-9.5	5.5705261	-7.924612	-0.322227		1.8080761	-1.4553323	0.9734202	-0.3230943		-2.5	-4.3301272	-3.0728502	-3.8797514		2.6890521	5.0663161	1.6622647	5.6948156		-26732874	-40929956	4883371	-44520798
	-9.5	-6.9631581	-9.2679186	-5.4676867		-9.5	5.5705261	-8.0756245	-0.3647474		2.5979493	-1.7825085	1.5423818	-0.5204948		-2.5	-4.3301272	-3.0779331	-3.8747573		2.4765189	4.6712375	1.4901209	5.642674		-29748046	-37055368	-1298266	-43452258
	-9.5	-6.9631581	-9.1975451	-5.4235806		-9.5	5.5705261	-8.0632277	-0.2390812		3.3878224	-2.1096847	2.0658109	-0.613312		-2.5	-4.3301272	-3.0745177	-3.8363559		1.918731	4.0121856	1.2713721	5.5573354		-32520785	-31840525	-404082	-42365556
	-6.6500001	-2.0889473	-7.132185	-2.6505556		-7.5999999	-6.9631581	-4.6159053	-2.7452474		3.3878224	-2.1096847	3.9593937	-1.9269878		-2.5	-4.3301272	-2.6979253	-4.0861177		1.918731	4.0121856	0.3280147	4.055407		-32520785	-31840525	-4940689	35220104
	-6.6500001	-2.0889473	-7.1811194	-2.7769828		-7.5999999	-6.9631581	-4.8039942	-2.4081602		4.1638379	-2.4311209	4.1878624	-2.0122445		-2.5	-4.3301272	-2.6596808	-4.0848756		1.5702233	3.5561223	0.16230828	3.9272873		-38898828	-29076691	-7173033	62201566
	-6.6500001	-2.0889473	-7.0832253	-2.6145136		-7.5999999	-6.9631581	-4.6730738	-2.8814549		4.3301272	-2.5	4.3328815	-2.1281841		-2.5	-4.3301272	-2.6951814	-4.0942521		1.3232963	3.2465696	-0.234659	3.9450495		-42899079	-27306905	-6719456	58650738
	-6.6500001	-2.0889473	-7.1656165	-2.635211		-7.5999999	-6.9631581	-4.4532571	-2.2521336		4.3301272	-2.5	4.4116049	-2.1333575		-2.5	-4.3301272	-2.7011735	-4.1176133		0.37718928	3.4113529	-0.5651212	3.7614491		-49828091	-25575559	-1060284	11555042
	-6.6500001	-2.0889473	-7.2164817	-2.6613109		-7.5999999	-6.9631581	-4.4710941	-2.5582561		4.3301272	-2.5	4.4230375	-2.138761		-2.5	-4.3301272	-2.70662	-4.0336013		-0.2287844	3.6216424	-0.7232267	3.6424778		-55495405	-24098916	-11696272	15507568
	-6.6500001	-2.0889473	-7.2653255	-2.6106017		-7.5999999	-6.9631581	-4.492887	-2.7271347		4.3301272	-2.5	4.4264932	-2.201278		-2.5	-4.3301272	-2.7619431	-4.0695939		-0.8050842	3.9149067	-0.8260316	3.7630668		-40183272	-12915268	-13110384	20782769
	-6.6500001	-2.0889473	-7.245553	-2.6127689		-7.5999999	-6.9631581	-4.6019745	-2.6170347		4.3301272	-2.5	4.4186106	-2.2401073		-2.5	-4.3301272	-2.7429247	-4.0525718		-1.2510989	4.8315749	-0.9627479	3.6784813		-13710114	17306409	-13834283	25082793
	-6.6500001	-2.0889473	-7.2910595	-2.6872196		-7.5999999	-6.9631581	-4.7080998	-2.4373863		4.3301272	-2.5	4.4271517	-2.2069368		-2.5	-4.3301272	-2.75493	-4.1110039		-1.1789433	5.3115649	-1.1073946	3.4833691		84369588	42676287	-13796563	2831635
	-6.6500001	-2.0889473	-7.1462994	-2.6952		-7.5999999	-6.9631581	-4.5895343	-2.777319		4.3301272	-2.5	4.4161558	-2.1832492		-2.5	-4.3301272	-2.7641323	-4.1059875		-1.1467741	5.6740866	-1.214257	3.3820927		30479448	67427349	-10952231	28892541
	-6.6500001	-2.0889473	-6.9833298	-2.5006573		-7.5999999	-6.9631581	-4.6221552	-2.8829072		4.3301272	-2.5	4.4072251	-2.2816091		-2.5	-4.3301272	-2.7174969	-4.0738192		-1.0211959	6.0852752	-1.2839386	2.8256183		35391843	77784023	-10259475	29873183
	-6.6500001	-2.0889473	-6.1847129	-1.9545262		-7.5999999	-6.9631581	4.8500595	-1.7864674		4.3301272	-2.5	3.849824	-2.9753034		-2.5	-4.3301272	-2.6746657	-4.1583614		-1.0211959	6.0852752	-0.5891845	6.2916574		35391843	77784023	-122916	-1036628
	-6.6500001	-2.0889473	-6.3792644	-1.7808688		-7.5999999	-6.9631581	4.5457544	-1.8429554		4.3301272	-2.5	3.910064	-2.9884796		-2.5	-4.3301272	-2.6162186	-4.179935		-0.9666067	5.9660034	-0.7775475	6.3125563		34804199	73342061	-1000708	40492088
	-6.6500001	-2.0889473	-6.3792763	-1.8514112		-7.5999999	-6.9631581	4.6829042	-1.6052231		4.3301272	-2.5	3.9335916	-3.0145869		-2.5	-4.3301272	-2.7119837	-4.1408567		-1.0344714	5.9768162	-1.122074	6.3887978		32613571	65421419	-2234103	12512945
	-6.6500001	-2.0889473	-6.2728209	-1.779451		-7.5999999	-6.9631581	4.9080529	-1.9763114		4.3301272	-2.5	3.9169946	-2.9796524		-2.5	-4.3301272	-2.684093	-4.1521025		-0.948311	5.9215732	-1.230612	6.318151		30465171	54707403	-6072301	27522457
	-6.6500001	-2.0889473	-6.3839817	-1.9916896		-7.5999999	-6.9631581	5.2534394	-1.9671808		4.3301272	-2.5	3.9057221	-3.0027456		-2.5	-4.3301272	-2.6542964	-4.0814571		-1.0212923	5.9215345	-1.1850797	6.4081082		29847806	50613022	-8771661	38935299
	-6.6500001	-2.0889473	-6.1559744	-1.9785081		-7.5999999	-6.9631581	4.7236347	-1.7848772		4.3301272	-2.5	3.9136734	-3.0337551		-2.5	-4.3301272	-2.6887577	-4.0771408		-1.0504057	6.1019683	-1.3022594	6.4261131		29478767	46289911	-8939244	50283527
	-6.6500001	-2.0889473	-6.2242947	-1.7272718		-7.5999999	-6.9631581	4.1852589	-1.2048794		4.3301272	-2.5	3.9246483	-3.023648		-2.5	-4.3301272	-2.6259739	-3.961648		-1.2298427	6.6007652	-1.2381519	6.4335914		28366683	44108024	-10903541	57936878
	-6.6500001	-2.0889473	-6.3433542	-1.9453931		-7.5999999	-6.9631581	4.8649931	-1.5846249		4.3301272	-2.5	3.9208934	-3.0266294		-2.5	-4.3301272	-2.6086087	-3.9152181		-1.4648379	7.0285358	-1.2852231	6.1687899		27290757	44749508	-8290082	58389559
	-6.6500001	-2.0889473	-6.4850931	-2.0793254		-7.5999999	-6.9631581	5.0855598	-1.4249865		-4.3301272	-2.5	3.9175744	-2.9997845		-2.5	-4.3301272	-2.4725771	-3.7778363		-1.7265484	7.1007872	-1.1702503	6.0518146		26449144	44729204	-7827705	61765637
	-6.6500001	-2.0889473	-6.3929443	-1.8891178		-7.5999999	-6.9631581	5.0429778	-2.1586175		-4.3301272	-2.5	3.8834867	-3.0416131		-2.5	-4.3301272	-2.3638539	-3.5802562		-2.202498	6.7118516	-1.0532796	5.6468368		24364016	45543308	-6863541	59698048
	-6.6500001	-2.0889473	-5.7805929	-1.2991668		-7.5999999	-6.9631581	6.6389012	-3.5800381		-4.3301272	-2.5	-2.9159515	-1.9879794		-2.5	-4.3301272	-2.8236926	-3.6426787		-2.202498	6.7118516	-1.9300177	7.2356677		24364016	45543308	37834477	20102556
	-6.6500001	-2.0889473	-5.7725344	-1.2047656		-7.5999999	-6.9631581	6.6794486	-3.9257526		-4.3301272	-2.5	-3.4260509	-2.2917838		-2.5	-4.3301272	-2.7144327	-3.576494		-2.7781839	7.5179267	-2.2463744	7.4785528		23727911	45813732	37731278	21104884
	-6.6500001	-2.0889473	-5.9752665	-1.1861337		-7.5999999	-6.9631581	6.6818571	-4.1020064		-4.3301272	-2.5	-3.7573471	-2.5654194		-2.2929232	-4.0602593	-2.89956	-3.2910292		-3.3197322	7.2348008	-2.5918283	7.4618964		24444721	45570836	8487-03-01	21713305
	-6.6500001	-2.0889473	-5.6954932	-1.1004604		-7.5999999	-6.9631581	6.4703569	-3.8714445		-4.3301272	-2.5	-3.9370074	-2.6324105		-2.0050356	-3.685077	-2.672816	-2.9712133		-3.7972271	7.0560713	-2.8062117	7.4877043		25291708	45070286	372368	24378326
	-6.6500001	-2.0889473	-6.0689878	-1.4081631		-7.5999999	-6.9631581	6.6408091	-3.9288745		-4.3301272	-2.5	-4.0355053	-2.7602663		-1.722199	-3.3164771	-2.4727068	-2.6151299		-4.1794109	7.1073103	-2.7805717	7.5448642		26495974	45596914	3622159	25927582
	-6.6500001	-2.0889473	-5.963428	-1.223075		-7.5999999	-6.9631581	6.7897348	-4.032239		-4.3301272	-2.5	-4.0713248	-2.7902784		-1.4343116	-2.9412949	-2.3729672	-2.1864181		-4.4884663	6.1228924	-2.8762934	7.5685158		27257674	46121259	33965306	27943144
	-6.6500001	-2.0889473	-5.671422	-1.1174321		-7.5999999	-6.9631581	6.6417532	-3.8600116		-4.3301272	-2.5	-4.0126152	-2.7861054		-1.1464242	-2.5661128	-2.0268791	-1.8445113		-5.0747557	6.1438227	-2.880368	7.5653629		23675506	42562714	3132354	29331079
	-6.6500001	-2.0889473	-5.9843554	-1.3259248		-7.5999999	-6.9631581	6.5972219	-3.7944272		-4.3301272	-2.5	-3.9567761	-2.7894807		-0.8635874	-2.1975126	-1.7010276	-1.437317		-5.562891	6.0353746	-2.8106551	7.431828		18293264	35012884	28102465	29944634
	-6.6500001	-2.0889473	-5.9645128	-1.3133693		-7.5999999	-6.9631581	6.5213151	-4.0339956		-4.3301272	-2.5	-3.9592881	-2.7349789		-0.5757	-1.8223305	-1.3152143	-0.8960688		-5.8905382	5.691525	-2.6472907	7.2835126		10420599	25146532	25493953	30346141
	-6.6500001	-2.0889473	-6.307662	-1.44143		-7.5999999	-6.9631581	6.4769745	-3.833569		-4.3301272	-2.5	-3.9197006	-2.7591901		-0.2878127	-1.4471483	-1.0291371	-0.6801131		-5.855484	4.5797071	-2.474493	7.0389123		4212022	12455665	2283077	30970299
	-6.6500001	-2.0889473	-6.2118649	-2.0570147		-7.5999999	-6.9631581	5.1004252	-0.5312945		-4.3301272	-2.5	-3.9476404	-1.7713907		-0.2878127	-1.4471483	0.01696857	-2.6804595		-5.855484	4.5797071	-6.1410584	5.2183475		4212022	12455665	29662232	-3219041
	-6.6500001	-2.0889473	-6.2550654	-2.138607		-7.5999999	-6.9631581	4.8828135	-0.492283		-4.3301272	-2.5	-4.2058206	-1.8806082		-0.0049759	-1.0785483	0.19711712	-2.0186248		-5.8313408	3.7563379	-6.2261963	4.7641811		-2750824	70910835	26417994	19406492
	-6.6500001	-2.0889473	-6.1998553	-2.236589		-7.5999999	-6.9631581	5.2168279	-0.4786496		-4.3071318	-2.4904752	-4.3554835	-1.9818467		0.28291145	-0.7033662	0.21451269	-1.3708887		-5.8488398	3.3306587	-6.3123159	4.4875412		-1069324	49296021	27125218	90257829
	-6.6500001	-2.0889473	-6.2044683	-2.0891705		-7.5999999	-6.9631581	4.8212399	-0.3606794		-3.870223	-2.3095014	-4.4344878	-1.9624047		0.57079881	-0.3281841	0.22873166	-0.7818182		-5.895278	2.4630172	-6.2582879	3.9360507		83846664	75032556	23255119	19068903
	-6.6500001	-2.0889473	-6.1481705	-2.1207771		-7.5999999	-6.9631581	4.9033937	-0.0268208		-3.4409792	-2.1317029	-4.5242004	-2.0039825		0.85363555	0.04041595	0.21677053	-0.2424279		-6.145422	1.8763261	-6.1635847	3.4634595		16921232	91321623	21268516	29215715
	-6.6500001	-2.0889473	-6.270328	-2.1331751		-7.5999999	-6.9631581	5.3045473	-0.4472117		-3.0040703	-1.9507293	-4.5475755	-2.018949		1.141523	0.41559809	0.29090193	0.34174404		-6.2559443	1.4211867	-6.1920905	3.0057564		25532272	98078817	17805592	40006208
	-6.6500001	-2.0889473	-6.2199717	-2.0711808		-7.5999999	-6.9631581	4.6260285	0.15186033		-2.5671613	-1.7697557	-4.5411801	-1.9552658		1.4294103	0.79078025	0.34101316	1.011555		-6.1226692	0.77333248	-6.1376657	2.3363187		26804402	19008491	12263312	48892798
	-6.6500001	-2.0889473	-6.2592344	-2.0398738		-7.5999999	-6.9631581	4.8508554	-0.4966034		-2.1379175	-1.5919571	-4.5358653	-1.9721652		1.7122471	1.1593803	0.46854204	1.724933		-5.9331026	0.75598371	-5.9910455	1.8632021		24144137	34203424	10886641	52339902
	-6.6500001	-2.0889473	-6.2834229	-2.0862656		-7.5999999	-6.9631581	4.9284396	-0.6682709		-1.7010087	-1.4109836	-4.5209575	-1.9052087		2.0001345	1.5345625	0.4114646	2.2876973		-5.8876286	0.22082174	-5.8000355	1.3968196		21379139	49509916	75527984	55236974
	-6.6500001	-2.0889473	-6.3207111	-2.11095		-7.5999999	-6.9631581	5.1142454	-0.2330179		-1.2640998	-1.2300099	-4.4999003	-1.923835		2.2880218	1.9097446	0.37274659	2.8531029		-5.8453903	-0.4880925	-5.5774045	0.9086833		14034731	7248558	91225308	5735043
	-6.6500001	-2.0889473	-6.5749016	0.15167305		-7.5999999	-6.9631581	6.5205417	-3.6975641		-1.2640998	-1.2300099	-3.4364848	-0.1455032		2.2880218	1.9097446	-0.323063	-0.3608557		-5.8453903	-0.4880925	-4.6677909	0.67716664		14034731	7248558	555601	33531809
	-6.6500001	-2.0889473	-6.6395397	0.20988885		-7.5999999	-6.9631581	6.3828421	-4.0317416		-0.834856	-1.0522114	-2.850081	-0.2032828		2.5708587	2.2783446	-0.1870716	0.15324292		-5.9408436	-1.0906239	-4.7248454	0.4907023		11573939	83290291	8570857	32121038
	-6.6500001	-2.0889473	-6.8987322	0.29830882		-7.5999999	-6.9631581	6.2481356	-3.7596517		-0.3979472	-0.8712378	-2.0710311	-0.1462192		2.8587461	2.6535268	0.13565516	0.72561073		-5.6223345	-1.2295015	-4.7842917	0.40526211		19729209	83633728	-2875461	34240284
	-6.6500001	-2.0889473	-6.6817646	0.27927446		-7.5999999	-6.9631581	6.5555248	-3.8099425		0.03896169	-0.6902642	-1.3790717	-0.0837236		3.1466334	3.0287089	0.23165303	1.1250323		-4.8489418	-0.6452507	-4.8534679	0.21494846		-12383785	82102757	-10235461	39970744
	-6.6500001	-2.0889473	-6.5498505	0.22222024		-7.5999999	-6.9631581	6.4573927	-3.9451456		0.46820548	-0.5124656	-0.7479457	-0.0875264		3.4294701	3.3973088	0.44995591	1.7977738		-4.7450933	-0.8170824	-4.8391809	-0.0507333		-24782829	81733818	-14169643	41497278
	-6.6500001	-2.0889473	-6.5847945	0.23803477		-7.5999999	-6.9631581	6.474771	-3.7228475		0.90511435	-0.331492	-0.2758142	-0.1001571		3.5355339	3.5355339	0.74929917	2.4551237		-4.8514385	-1.1262312	-4.8452063	-0.161544		-36015911	81039486	-16000558	42209768
	-6.6500001	-2.0889473	-6.7064238	0.18987256		-7.5999999	-6.9631581	6.3907194	-3.8826962		1.3420233	-0.1505184	0.26247531	-0.1428099		3.5355339	3.5355339	0.90323436	3.0383162		-5.4918604	-2.2876456	-4.8434849	-0.2552157		-45141845	84628487	-18583554	40532684
	-6.6500001	-2.0889473	-6.7227154	0.38034704		-7.5999999	-6.9631581	6.5629363	-3.7621493		1.7712671	0.02728017	0.86095732	-0.0425668		3.5355339	3.5355339	1.0822899	3.7223277		-6.073267	-3.4943864	-4.7495027	-0.3728167		-52259789	89415894	-1731627	37815838
	-6.6500001	-2.0889473	-6.7283063	0.32655624		-7.5999999	-6.9631581	6.3211961	-3.8166499		2.2081759	0.20825374	1.2925467	-0.1407393		3.5355339	3.5355339	1.3501261	3.9349422		-6.1861153	-4.0600138	-4.6126246	-0.3082804		-56055326	92165565	-1772279	37762055
	-6.6500001	-2.0889473	-6.6751966	0.31650063		-7.5999999	-6.9631581	6.661644	-4.0414672		2.6450849	0.38922733	1.7926503	-0.0329787		3.5355339	3.5355339	1.3182913	4.0945725		-5.8113661	-5.032814	-4.4093547	-0.5237094		-59348087	94428473	-18236066	34655807
	-2.8499999	-4.8742104	-3.4131382	-4.4226837		-7.5999999	6.9631581	4.0316024	1.0137739		2.6450849	0.38922733	3.5106564	1.5745037		3.5355339	3.5355339	1.2198883	2.2658434		-5.8113661	-5.032814	-4.7234349	-2.0615702		-59348087	94428473	84109664	-8025473
	-2.8499999	-4.8742104	-3.4641714	-4.2327733		-7.5999999	6.9631581	3.8807187	1.1892583		3.0743287	0.56702596	3.9322319	1.7334157		3.5355339	3.5355339	1.6309884	2.8688288		-5.6764917	-5.6230621	-4.7243967	-2.2390466		-60824232	95874453	3659665	-2723816
	-2.8499999	-4.8742104	-3.5118368	-4.2966781		-7.5999999	6.9631581	4.1397133	0.97367465		3.5112374	0.74799949	4.2009187	1.8623917		3.5355339	3.5355339	1.8600092	3.2600577		-5.3555422	-5.6860547	-4.6963744	-2.4873626		-60957384	96027279	19389097	50129867
	-2.8499999	-4.8742104	-3.4692276	-4.1941948		-7.5999999	6.9631581	4.3890343	1.3612244		3.9481463	0.92897308	4.3161278	1.9346225		3.5355339	3.5355339	2.0746176	3.6769652		-4.7591715	-4.9844718	-4.5984936	-2.6374738		-59096785	86523113	-6924416	18529774
	-2.8499999	-4.8742104	-3.3184564	-4.3400097		-7.5999999	6.9631581	3.7423203	0.88285607		4.3773899	1.1067717	4.4204516	1.9363931		3.5355339	3.5355339	2.2208955	3.9705389		-4.4596725	-4.2642846	-4.5777569	-2.8624916		-46889343	68717918	-12604276	29707003
	-2.8499999	-4.8742104	-3.4651675	-4.2481084		-7.5999999	6.9631581	3.5503354	1.1129593		4.8142991	1.2877452	4.4624486	1.9692718		3.5355339	3.5355339	2.2999249	4.1804228		-4.0451345	-3.3955615	-4.4418201	-2.9632392		-34943111	47909756	-17472085	39880784
	-2.8499999	-4.8742104	-3.4775007	-4.1418762		-7.5999999	6.9631581	3.7522688	0.96695411		4.8296289	1.2940953	4.4891105	1.9157641		3.5355339	3.5355339	2.4318457	4.2629046		-3.3231874	-2.178257	-4.3040304	-2.9626534		-1881773	19895536	-19689379	49485931
	-2.8499999	-4.8742104	-3.4462936	-4.4226866		-7.5999999	6.9631581	3.7010107	0.80405849		4.8296289	1.2940953	4.5173898	1.9007884		3.5355339	3.5355339	2.3826661	4.2985473		-2.7649364	-1.415628	-4.1075778	-2.9721348		-7933505	81526858	-19589978	52272587
	-2.8499999	-4.8742104	-3.3241982	-4.3864102		-7.5999999	6.9631581	3.9827347	1.1136066		4.8296289	1.2940953	4.5141788	1.9355475		3.5355339	3.5355339	2.4193318	4.3066306		-2.3060722	-0.6673467	-3.8525753	-2.9097712		-7874417	57442528	-19936122	5568809
	-2.8499999	-4.8742104	-3.2804446	-4.3273277		-7.5999999	6.9631581	4.046236	0.83217579		4.8296289	1.2940953	4.5002961	1.9490809		3.5355339	3.5355339	2.396451	4.2780461		-1.76714	0.30860484	-3.3885813	-2.959626		-6824276	59799093	-18042558	57689319
	-2.8499999	-4.8742104	-3.5630121	-3.9908142		-7.5999999	6.9631581	-2.6254449	1.3514767		4.8296289	1.2940953	4.5672069	0.39146709		3.5355339	3.5355339	2.8668287	-1.4369326		-1.76714	0.30860484	-2.1389086	1.5594674		-6824276	59799093	14957018	43445227
	-2.8499999	-4.8742104	-3.6001186	-4.0432401		-7.5999999	6.9631581	-2.0152926	1.5179517		4.8296289	1.2940953	4.7051287	0.44185683		3.5355339	3.5355339	2.7999613	-1.4599307		-1.8766327	0.66743696	-2.1667638	1.6895109		-662806	52527833	16244824	-28472
	-2.8499999	-4.8742104	-3.6642647	-4.2545176		-7.5999999	6.9631581	-2.5604534	1.2196866		4.8296289	1.2940953	4.8130593	0.43409839		3.5355339	3.5355339	2.7507694	-1.2700577		-2.1097353	1.0031555	-2.0797677	1.8220316		-6517668	52290964	1727723	-2275337
	-2.8499999	-4.8742104	-3.9335322	-3.9035292		-7.5999999	6.9631581	-2.4126143	0.80360359		4.8296289	1.2940953	4.8567219	0.44946551		3.5355339	3.5355339	2.7012441	-1.1405023		-2.4694059	1.6859043	-2.0189958	2.1098926		-6276021	56974655	17844269	-839375
	-2.8499999	-4.8742104	-3.6729591	-4.0631571		-7.5999999	6.9631581	-2.4538364	0.97877944		4.8296289	1.2940953	4.9071879	0.4801679		3.5355339	3.5355339	2.5702813	-1.1361601		-2.3211253	1.9510765	-1.8582038	2.2083538		-5978093	50703728	17488762	-11754864
	-2.8499999	-4.8742104	-3.7915826	-4.0831332		-7.5999999	6.9631581	-2.527565	1.2151903		4.8296289	1.2940953	4.9033113	0.53415781		3.5355339	3.5355339	2.4064677	-1.032694		-1.7133987	1.8106685	-1.7856785	2.209002		-5608423	60460818	16212002	-15673349
	-2.8499999	-4.8742104	-3.7525637	-3.9908268		-7.5999999	6.9631581	-2.9892039	1.294124		4.8296289	1.2940953	4.8987517	0.46844685		3.5355339	3.5355339	2.2798483	-0.8354598		-0.877254	1.5226939	-1.4921433	2.4041343		-5931466	3199947	14772966	-16968738
	-2.8499999	-4.8742104	-3.7177465	-4.1473022		-7.5999999	6.9631581	-2.5056767	1.2358518		4.8296289	1.2940953	4.8951035	0.45525211		3.5355339	3.5355339	2.1705544	-0.7465895		-0.3496141	-0.1024328	-1.2583386	2.4215238		-8777217	-16792727	12812711	-18417113
	-2.8499999	-4.8742104	-3.697782	-4.0368347		-7.5999999	6.9631581	-2.855161	1.7427207		4.8296289	1.2940953	4.8985195	0.46608889		3.5355339	3.5355339	1.9927531	-0.6655343		-0.226323	-1.0907118	-1.2184589	2.3445468		-10300189	-17237914	13236611	-20021615
	-2.8499999	-4.8742104	-3.4292512	-4.1139178		-7.5999999	6.9631581	-2.5266032	1.4767287		4.8296289	1.2940953	4.8848987	0.45955527		3.5355339	3.5355339	1.8707527	-0.4760985		-0.3992731	-2.1810606	-1.2093618	2.440654		-9971358	-18679702	11204891	-22024083
	-2.8499999	-4.8742104	-3.3484058	-4.4241977		-7.5999999	6.9631581	-6.2661891	0.21573238		4.8296289	1.2940953	4.0986414	1.453655		3.5355339	3.5355339	1.001206	-0.917728		-0.3992731	-2.1810606	-1.4141505	-2.8153682		-9971358	-18679702	20882201	-5092926
	-2.8499999	-4.8742104	-3.4768639	-4.2559276		-7.5999999	6.9631581	-5.9328947	0.01355629		4.8296289	1.2940953	4.3442335	1.5201834		3.5355339	3.5355339	0.84749234	-1.4151468		-0.4958281	-2.9596601	-1.3626416	-3.0584004		-8810878	-9964204	19899219	-5139003
	-2.8499999	-4.8742104	-3.4434597	-4.3305364		-7.5999999	6.9631581	-6.4257879	0.02003221		4.8296289	1.2940953	4.4914126	1.5913949		2.7113745	2.9031341	0.62971091	-1.5469494		-0.7302775	-2.8041627	-1.3830489	-3.2426248		-587568	49989653	2080539	-5227886
	-2.8499999	-4.8742104	-3.5327725	-4.1797571		-7.5999999	6.9631581	-6.2397285	0.0671726		4.8296289	1.2940953	4.5472565	1.6229321		1.8872153	2.2707345	0.30613101	-1.8359257		-1.0822759	-3.3264382	-1.5876176	-3.5563726		-5345135	71233881	17675784	-5288913
	-2.8499999	-4.8742104	-3.4446781	-4.3054566		-7.5999999	6.9631581	-6.1819878	0.1570124		4.8296289	1.2940953	4.6131368	1.6131049		1.0775149	1.6494296	0.0565591	-2.1063461		-1.6099443	-3.9745471	-1.5652634	-3.7230823		-6118107	7871936	17216613	-37991
	-2.8499999	-4.8742104	-3.4567537	-4.3112855		-7.5999999	6.9631581	-6.108933	0.07827835		4.8296289	1.2940953	4.6016803	1.6350654		0.25335553	1.0170299	-0.1596726	-2.2951858		-2.1285956	-4.6169891	-1.663766	-3.9701533		-7522129	91647923	14909674	-3981496
	-2.8499999	-4.8742104	-3.5438242	-4.1485748		-7.5999999	6.9631581	-6.0134878	-0.1036115		4.8296289	1.2940953	4.621531	1.5955766		-0.5708038	0.38463017	-0.3986325	-2.5355911		-2.5055795	-5.0416236	-1.6594633	-4.0627728		-8163024	81688869	13638718	-1965118
	-2.8499999	-4.8742104	-3.5029411	-4.4113083		-7.5999999	6.9631581	-6.0636163	-0.3857005		4.8296289	1.2940953	4.6502218	1.5962204		-1.3805041	-0.2366748	-0.4732746	-2.5727208		-2.8030858	-5.4549823	-1.5573474	-3.9902418		-12643751	15450816	1176711	-1185089
	-2.8499999	-4.8742104	-3.2680206	-4.3783684		-7.5999999	6.9631581	-6.2933846	-0.0457054		4.8296289	1.2940953	4.6494641	1.6203481		-2.2046635	-0.8690745	-0.7341923	-2.6281385		-2.9714324	-5.7246914	-1.4426788	-4.0034428		-12255849	91031492	11067228	-28624
	-2.8499999	-4.8742104	-3.2639029	-4.2964392		-7.5999999	6.9631581	-6.1321745	-0.1786237		4.7062445	1.2778513	4.621747	1.6333625		-3.0288229	-1.5014741	-0.9484593	-2.653527		-3.2043183	-6.2885523	-1.2464747	-3.8387694		-10995394	96871984	85880107	-27213
	-2.8499999	-4.8742104	-3.1794724	-4.2480984		-7.5999999	6.9631581	-6.8761392	1.5467654		4.7062445	1.2778513	4.3898253	2.3033874		-3.0288229	-1.5014741	-3.3583591	-3.1977639		-3.2043183	-6.2885523	-2.1651959	-5.7826872		-10995394	96871984	8509328	10334083
	-2.8499999	-4.8742104	-3.0274391	-4.3170295		-7.5999999	6.9631581	-6.8491836	1.4630659		4.2456093	1.2172076	4.2912188	2.2448549		-3.8385231	-2.1227791	-3.4095259	-3.3007495		-3.4328558	-6.4027276	-2.1662033	-5.9686856		-11117612	98841715	-442089	97132188
	-2.8499999	-4.8742104	-3.1631393	-4.2575488		-7.5999999	6.9631581	-6.8138008	1.588755		3.7767484	1.1554809	4.1700959	2.2199972		-4.3301272	-2.5	-3.524164	-3.3873079		-3.6297204	-6.2227407	-1.9447603	-5.9865828		-6101949	30014181	-1504371	11843306
	-2.8499999	-4.8742104	-3.2105434	-4.2685819		-7.5999999	6.9631581	-6.6516204	1.6255641		3.3078873	1.0937542	3.9525123	2.0672517		-4.3301272	-2.5	-3.5321198	-3.4264932		-2.6493573	-7.1477175	-1.8609054	-5.9516225		-6369457	87231636	-420307	11011748
	-2.8499999	-4.8742104	-3.2298596	-4.4757867		-7.5999999	6.9631581	-6.8804269	1.3845657		2.8472521	1.0331104	3.5943184	1.9227719		-4.3301272	-2.5	-3.523257	-3.404532		-1.6868141	-7.467526	-1.6794949	-6.0533218		-6549923	87221885	-5602418	12514452
	-2.8499999	-4.8742104	-3.1177595	-4.3607879		-7.5999999	6.9631581	-6.7715254	1.497136		2.378391	0.97138363	3.3079929	1.7416195		-4.3301272	-2.5	-3.5413578	-3.4357617		-0.6849858	-8.0628958	-1.5300571	-6.0576763		-7521378	92670083	-777243	12407109
	-2.8499999	-4.8742104	-3.3346026	-4.2735677		-7.5999999	6.9631581	-6.7290745	1.3991954		1.90953	0.90965688	2.946106	1.4938339		-4.3301272	-2.5	-3.517381	-3.4024804		0.84911144	-8.1308422	-1.2607169	-5.741528		-8481875	10287259	-8582501	13586169
	-2.8499999	-4.8742104	-2.8946421	-4.5017881		-7.5999999	6.9631581	-6.8160682	1.4012632		1.4488947	0.84901309	2.6101813	1.3309456		-4.3301272	-2.5	-3.5451946	-3.4550688		1.1285002	-8.0349712	-0.9544266	-5.451972		-9050968	11405252	-9722056	125833
	-2.8499999	-4.8742104	-3.1725054	-4.4192543		-7.5999999	6.9631581	-6.8170266	1.5100874		0.98003381	0.7872864	2.1665952	1.0563586		-4.3301272	-2.5	-3.537668	-3.4522219		1.469871	-7.9070139	-0.6845332	-5.2440801		-9241185	11475081	-8622218	81814218
	-2.8499999	-4.8742104	-2.9396393	-4.3733544		-7.5999999	6.9631581	-6.7133017	1.5023737		0.51117283	0.72555965	1.6523224	0.82296348		-4.3301272	-2.5	-3.5230391	-3.4176381		2.3606169	-7.5085611	-0.4156351	-4.7670612		-8916707	12008896	-8036922	69084942
	-2.8499999	-4.8742104	-2.7778237	-4.6106253		-7.5999999	6.9631581	-6.7141109	2.0565381		0.51117283	0.72555965	0.04742468	0.21266818		-4.3301272	-2.5	-3.5518918	-3.1221104		2.3606169	-7.5085611	0.96484816	-6.0604534		-8916707	12008896	11449536	21789961
	-2.8499999	-4.8742104	-2.7988636	-4.6287208		-7.5999999	6.9631581	-6.4800539	1.8964804		0.05053748	0.66491586	-0.5959075	0.240723		-4.3301272	-2.5	-3.564117	-3.1762705		2.4454184	-7.2696462	1.110322	-6.0064073		-10401484	88686877	7034049	58288121
	-2.8499999	-4.8742104	-2.7744706	-4.6399074		-7.5999999	6.9631581	-6.6762018	2.0175369		-0.4183235	0.60318917	-1.2300756	0.37322667		-4.3301272	-2.5	-3.6881328	-3.2225463		2.3001168	-6.9880733	1.3679165	-6.0512285		-12964082	21256855	19193898	10504979
	-2.8499999	-4.8742104	-2.7283874	-4.6348081		-7.5999999	6.9631581	-6.5835414	1.934469		-0.8871844	0.54146242	-1.8457398	0.41585976		-4.3301272	-2.5	-3.6885927	-3.2529118		1.882529	-6.7166777	1.7308846	-5.7765427		-22838073	46241727	-9933784	20602281
	-2.8499999	-4.8742104	-2.6986167	-4.6340156		-7.5999999	6.9631581	-6.690218	1.8096049		-1.3478198	0.48081866	-2.4620299	0.40869355		-4.3301272	-2.5	-3.7004449	-3.2178178		1.7376373	-6.3665185	1.948841	-5.7628188		-31255965	67958307	-16957933	27750144
	-2.8499999	-4.8742104	-2.7622852	-4.5697813		-7.5999999	6.9631581	-6.6491499	1.8757569		-1.8166808	0.41909194	-3.0757132	0.38089046		-4.3301272	-2.5	-3.7382891	-3.2386549		2.1574605	-6.0596671	2.1131094	-5.5592194		-38259077	92325935	-21006057	36033461
	-2.8499999	-4.8742104	-2.806371	-4.4972634		-7.5999999	6.9631581	-6.4660029	1.7218279		-2.2855418	0.35736522	-3.6527822	0.41179124		-4.3301272	-2.5	-3.6965945	-3.2180498		2.9580069	-5.8625088	2.1329029	-5.0209041		-49882078	98609266	-24959815	39610019
	-2.8499999	-4.8742104	-2.7216599	-4.7191758		-7.5999999	6.9631581	-6.6035686	1.7063046		-2.7461772	0.29672143	-4.143261	0.39725077		-4.3301272	-2.5	-3.7405708	-3.2120042		3.7906072	-5.98945	2.1901543	-4.5909405		-52432089	93954163	-25738931	41362991
	-2.8499999	-4.8742104	-2.8142347	-4.6423206		-7.5999999	6.9631581	-6.6737413	1.8186265		-3.2150381	0.23499469	-4.4168329	0.42809162		2.5	4.3301272	-3.6611969	-3.2003074		4.3078547	-6.3905458	2.1644058	-4.1906562		-43229604	90746984	-25499256	4.1777
	-2.8499999	-4.8742104	-2.6686332	-4.6317911		-7.5999999	6.9631581	-6.5197906	1.8856604		-3.6838989	0.17326798	-4.6290231	0.27029824		2.5	4.3301272	-3.6017561	-3.1525893		4.9081526	-6.8382759	2.0486729	-3.6562579		-26182075	87101259	-25069716	43184519
	-9.5	5.5705261	-8.6417866	5.3997021		9.5	6.9631581	7.6388025	0.8330164		-3.6838989	0.17326798	-4.2147779	-0.3078038		2.5	4.3301272	-0.0736668	-1.476845		4.9081526	-6.8382759	5.3951035	-5.4384313		-26182075	87101259	30101614	-14300492
	-9.5	5.5705261	-8.8362665	5.4236655		9.5	6.9631581	7.6929274	0.70374453		-4.1445346	0.11262418	-4.4608793	-0.3595815		2.5	4.3301272	0.04928608	-0.8096835		5.4168348	-6.9988585	5.5992622	-5.2121286		-9773426	89381323	27763929	-5911296
	-9.5	5.5705261	-8.7664776	5.4737039		9.5	6.9631581	7.7333016	0.7014882		-4.6133952	0.05089747	-4.7272878	-0.3529252		2.5	4.3301272	0.1829413	0.06334166		5.7197666	-6.8155308	5.786221	-5.0256357		82873225	91353683	30239592	99650174
	-9.5	5.5705261	-8.7683554	5.3465238		9.5	6.9631581	7.6717553	0.79434949		-5	9.99E-15	-4.8070245	-0.3274431		2.5	4.3301272	0.25157481	0.66641551		6.069478	-5.8295698	6.0272169	-4.5205545		19630477	90004711	28326719	25736582
	-9.5	5.5705261	-8.7871027	5.4169092		9.5	6.9631581	7.5748692	1.0407082		-5	9.99E-15	-4.8954544	-0.357952		2.5	4.3301272	0.35623708	1.4424267		6.0891399	-5.3041916	6.0015955	-4.1377077		27218959	87873974	28744354	41107721
	-9.5	5.5705261	-8.8514795	5.3892064		9.5	6.9631581	7.7052679	1.0434231		-5	9.99E-15	-4.8961873	-0.3555858		2.5	4.3301272	0.41430524	2.269707		6.2028866	-4.7328029	6.0328422	-3.5429342		34218929	77974339	25831935	52858076
	-9.5	5.5705261	-8.7451038	5.4030557		9.5	6.9631581	7.6633635	0.79191637		-5	9.99E-15	-4.9360023	-0.305164		2.5	4.3301272	0.44627038	2.9976497		5.7299595	-3.8364284	5.8966436	-3.0061996		41247406	65216913	23933699	61124253
	-9.5	5.5705261	-8.7993336	5.4069386		9.5	6.9631581	7.7527547	0.75272763		-5	9.99E-15	-4.84202	-0.3365879		2.5	4.3301272	0.61470765	3.6289296		5.2275429	-3.4460061	5.7333703	-2.4487407		43674736	56029592	22366107	66444597
	-9.5	5.5705261	-8.8390932	5.3174276		9.5	6.9631581	7.6373973	1.0168939		-5	9.99E-15	-4.8508086	-0.330733		2.5	4.3301272	0.51058072	3.8528976		4.6639709	-3.0591688	5.4257984	-1.9626228		43382416	45513287	21061962	68401537
	-9.5	5.5705261	-8.9928885	5.5825114		9.5	6.9631581	7.4902401	0.70000201		-5	9.99E-15	-4.8486199	-0.3145835		2.1164057	3.4040487	0.54803061	4.1602354		3.9580104	-2.5793269	5.0496345	-1.4807369		45258522	32189398	19674877	69168658
	-9.5	5.5705261	-8.9900112	5.1531086		9.5	6.9631581	8.753768	-0.3813112		-5	9.99E-15	-4.8414111	0.8152951		2.1164057	3.4040487	-0.9438635	-3.1598797		3.9580104	-2.5793269	2.4374857	-1.0481668		45258522	32189398	40044341	-8533748
	-9.5	5.5705261	-9.1983004	5.2604165		9.5	6.9631581	8.8342733	-0.3016995		-5	9.99E-15	-4.8738041	0.79685885		1.7258372	2.4611328	-1.0441759	-3.4961832		3.8113248	-2.4006391	2.4979298	-0.977831		47456846	22645354	3856801	-3457958
	-9.5	5.5705261	-9.1586809	5.1951351		9.5	6.9631581	8.9641247	-0.4616236		-5	9.99E-15	-4.8974032	0.78204191		1.3282942	1.5013788	-1.1853515	-3.7405944		3.5008538	-2.409198	2.6186423	-0.7560434		49113379	1412449	38942902	5528069
	-9.5	5.5705261	-9.0246544	5.2302718		9.5	6.9631581	8.8979559	-0.3714121		-5	9.99E-15	-4.9044533	0.80243969		0.93075109	0.54162496	-1.2944902	-4.0184441		2.8976188	-2.6718037	2.8457675	-0.7510203		5191535	2552166	37279713	69354695
	-9.5	5.5705261	-9.060647	5.2899232		9.5	6.9631581	8.6994829	-0.5038887		-5	9.99E-15	-4.8887401	0.78572035		0.54018241	-0.4012911	-1.3555963	-4.1907854		2.5273895	-2.8349781	2.8483768	-0.4849705		53584013	-2669414	35179329	1392166
	-9.5	5.5705261	-9.1890802	5.1807017		9.5	6.9631581	9.1290016	-0.3821475		-5	9.99E-15	-4.8686676	0.83095437		0.14263937	-1.361045	-1.4253756	-4.2837353		1.7640188	-3.4294934	2.832381	-0.247572		53785028	-12021046	3016789	21892998
	-9.5	5.5705261	-9.0539408	5.2007127		9.5	6.9631581	8.7391243	-0.4074237		-5	9.99E-15	-4.9068708	0.82316613		-0.2549037	-2.3207989	-1.5135615	-4.3587804		1.1779819	-3.0837102	2.8708992	-0.0216995		52376862	-2778017	26071143	29887819
	-9.5	5.5705261	-9.1025887	5.3199234		9.5	6.9631581	8.7541704	-0.50341		-5	9.99E-15	-4.854598	0.8226583		-0.6454724	-3.263715	-1.4499526	-4.3968067		1.0740983	-2.1649446	2.8198938	0.24314238		49493856	-40930262	2177907	33271222
	-9.5	5.5705261	-9.2030115	5.2748766		9.5	6.9631581	8.8856668	-0.4507682		-5	9.99E-15	-4.8462334	0.79918981		-1.0430154	-4.2234688	-1.418298	-4.3818417		0.98268068	-1.0746009	2.7722299	0.47699291		45821142	-47807155	18843819	39581623
	-9.5	5.5705261	-9.0609865	5.2821703		9.5	6.9631581	8.9115858	-0.4486566		-5	9.99E-15	-4.8074141	0.7990818		-1.2940953	-4.8296289	-1.4629159	-4.2860599		0.99096799	0.31418496	2.5800481	0.68607467		3599436	-55996785	18326619	40258512
	-9.5	5.5705261	-9.2126789	6.0921283		9.5	6.9631581	8.630702	-0.6733272		-5	9.99E-15	-4.7792387	0.69849348		-1.2940953	-4.8296289	-2.0072911	-4.3537354		0.99096799	0.31418496	-0.7427218	-0.4738191		3599436	-55996785	33391981	-43407331
	-9.5	5.5705261	-9.2184668	6.106317		9.5	6.9631581	8.7416601	-0.5507013		-5	9.99E-15	-4.8516579	0.68181813		-1.2940953	-4.8296289	-2.0126147	-4.3641849		0.26962006	0.44032323	-0.8805644	-0.5826229		17384436	-59728923	31733894	-46541762
	-9.5	5.5705261	-9.3691263	6.1750064		9.5	6.9631581	8.8596687	-0.6800113		-5	9.99E-15	-4.8935685	0.67057002		-1.2940953	-4.8296289	-2.0826645	-4.4241843		-0.6293247	0.15915036	-1.0646484	-0.4846348		701189	-59690356	27604473	-4844532
	-9.5	5.5705261	-9.1685019	6.0428967		9.5	6.9631581	8.7517233	-0.6412969		-5	9.99E-15	-4.8876338	0.7211659		-1.2940953	-4.8296289	-2.1124556	-4.4535542		-1.6314702	-0.4759803	-1.3460404	-0.5572211		-21142855	-6043365	20009377	-50722356
	-9.5	5.5705261	-9.1551332	6.056911		9.5	6.9631581	8.6167145	-0.732808		-5	9.99E-15	-4.8917708	0.69560307		-1.2940953	-4.8296289	-2.0758026	-4.4475121		-2.6634359	-1.0565929	-1.5420235	-0.4660236		-37546415	-57891045	11076107	-53454099
	-9.5	5.5705261	-9.4064178	6.1448493		9.5	6.9631581	8.9798222	-0.6950994		-5	9.99E-15	-4.8825135	0.75902909		-1.2940953	-4.8296289	-2.1446683	-4.4614844		-2.764462	-1.1072371	-1.6639113	-0.6179484		-43338895	-54553432	19724955	-53581653
	-9.5	5.5705261	-9.3109131	6.0437064		9.5	6.9631581	8.6999578	-0.6588329		-5	9.99E-15	-4.9258838	0.74443007		-1.2940953	-4.8296289	-2.1523337	-4.3941207		-2.8435049	-1.7655225	-1.7850021	-0.7298136		-50763702	-49491034	-764457	-51673579
	-9.5	5.5705261	-9.3130245	6.1495266		9.5	6.9631581	8.6181993	-0.797239		-5	9.99E-15	-4.8806562	0.78385383		-1.2940953	-4.8296289	-2.1230836	-4.4576035		-2.9948459	-1.1481836	-1.7631706	-0.7929885		-5486434	-44127474	-13592526	-50343504
	-9.5	5.5705261	-9.3867769	6.0324779		9.5	6.9631581	8.7933617	-0.7131425		-5	9.99E-15	-4.8504744	0.75755447		-1.2940953	-4.8296289	-2.1317446	-4.4120321		-3.0675077	-0.4259528	-1.7625384	-0.7092857		-49789162	-40322785	-15811551	-47862029
	-9.5	5.5705261	-9.2149496	6.1122017		9.5	6.9631581	8.7245436	-0.6701654		-5	9.99E-15	-4.8102527	0.73867095		-1.2940953	-4.8296289	-2.1161706	-4.3232951		-3.2367225	-0.1378596	-1.7953709	-0.8769393		-40799093	-36335483	-17490416	-4564198
	-9.5	5.5705261	-8.7846613	6.3531528		9.5	6.9631581	8.012187	-0.9887328		-5	9.99E-15	-4.8881974	-0.6484402		-1.2940953	-4.8296289	-0.5315221	-4.7771139		-3.2367225	-0.1378596	-4.5604291	2.1194706		-40799093	-36335483	11441478	-24256175
	-9.5	5.5705261	-8.823988	6.2618127		9.5	6.9631581	8.1160574	-0.8847592		-5	9.99E-15	-4.8738394	-0.6787349		-1.2940953	-4.8296289	-0.5319991	-4.8041329		-3.6139553	1.2953401	-4.6265402	2.1350801		-35309448	-34225392	10930192	-27347212
	-9.5	5.5705261	-9.0491972	6.4229636		9.5	6.9631581	8.308382	-1.2045434		-5	9.99E-15	-4.9152751	-0.665475		-1.2940953	-4.8296289	-0.4688217	-4.8008628		-3.9169493	1.6660755	-5.0522027	2.1201982		-28047504	-33230109	9543137	-30493541
	-9.5	5.5705261	-8.8467436	6.332027		9.5	6.9631581	8.2018394	-1.0644138		-4.7918081	-0.027409	-4.8977389	-0.676749		-1.2940953	-4.8296289	-0.4835814	-4.7484541		-4.4776859	2.3126757	-5.2673926	1.9204067		-14376401	-33391099	69596803	-33417587
	-9.5	5.5705261	-8.7906713	6.2938838		9.5	6.9631581	7.9670439	-1.1699442		-3.9590409	-0.1370449	-4.8982034	-0.6918695		-1.2940953	-4.8296289	-0.4512241	-4.6028018		-4.8659401	3.3190196	-5.2832685	1.9132061		-3410003	-33294697	50084478	-35259798
	-9.5	5.5705261	-9.0174665	6.3694263		9.5	6.9631581	8.2998161	-1.1583387		-3.1114025	-0.2486386	-4.87713	-0.6192716		-1.2940953	-4.8296289	-0.440713	-4.3160105		-5.0106878	3.6553607	-5.2973328	1.8416513		76741791	-34836211	23002268	-37554295
	-9.5	5.5705261	-8.9735308	6.3547387		9.5	6.9631581	8.1700687	-1.0198872		-2.2637644	-0.3602323	-4.8446221	-0.6195417		-1.2940953	-4.8296289	-0.3062563	-3.8928025		-5.2025366	4.4309225	-5.1116896	1.7125622		14649594	-39655633	1379419	-36301737
	-9.5	5.5705261	-8.9418602	6.351943		9.5	6.9631581	8.0643244	-1.207193		-1.430997	-0.4698682	-4.7271442	-0.6259148		-1.2940953	-4.8296289	-0.3796249	-3.6098711		-5.2274923	4.0346084	-5.0091224	1.3497162		14405243	-43837714	-143969	-36940389
	-9.5	5.5705261	-8.9410954	6.2268062		9.5	6.9631581	8.1404991	-1.1298872		-0.5833588	-0.5814619	-4.5467987	-0.6153883		-1.2940953	-4.8296289	-0.2953294	-2.9918733		-4.9774961	3.5391891	-4.9633865	1.388208		12124255	-51399622	-1966487	-35795646
	-9.5	5.5705261	-8.991806	6.3895936		9.5	6.9631581	8.1457825	-1.0627612		0.26427945	-0.6930555	-4.3517046	-0.6127347		-1.2940953	-4.8296289	-0.2681911	-2.624347		-3.6620607	4.1242137	-4.6403956	1.086423		14306815	-43273129	-3699209	-33401525
	-9.5	5.5705261	-8.7401085	6.4410524		9.5	6.9631581	8.1219721	0.09128253		0.26427945	-0.6930555	2.654573	-0.8755342		-1.2940953	-4.8296289	-1.3454973	-3.3624525		-3.6620607	4.1242137	-0.6257466	7.9134026		14306815	-43273129	-7263399	36817625
	-9.5	5.5705261	-8.8291578	6.3674002		9.5	6.9631581	8.0802069	0.13158976		1.0970469	-0.8026915	3.3957076	-1.0707541		-1.2940953	-4.8296289	-1.2518013	-3.0034642		-2.4794011	4.0913372	-0.5107009	8.02005		16494482	-36041894	-7027919	46252522
	-9.5	5.5705261	-8.9333811	6.466023		9.5	6.9631581	8.0807648	-0.0302041		1.944685	-0.9142851	3.9273331	-1.143234		-1.2940953	-4.8296289	-1.4324337	-2.6982174		-1.9083595	4.9914918	-0.8025054	8.0491877		15873182	-27212749	-3933867	41912544
	-9.5	5.5705261	-8.8123388	6.4074922		9.5	6.9631581	8.132247	0.26652089		2.7923234	-1.0258788	4.2902269	-1.1841035		-1.2546504	-4.5300155	-1.169929	-2.1721587		-1.494952	5.4742332	-1.0635257	8.1946917		92699671	-12418358	-1594046	35084283
	-9.5	5.5705261	-8.8077993	6.3641639		9.5	6.9631581	7.8913403	0.01921985		3.6250906	-1.1355147	4.5018044	-1.2174714		-1.1696922	-3.8846941	-1.0833975	-1.981665		-1.1027219	5.7622199	-0.9926344	8.0343037		15341568	-9759975	-291116	27914202
	-9.5	5.5705261	-9.0053205	6.5029593		9.5	6.9631581	8.3569002	0.25828901		4.4727287	-1.2471085	4.6388388	-1.2973189		-1.0832169	-3.227849	-1.1617228	-1.5726582		-0.955443	5.8492832	-0.9933282	7.9529705		-11268057	-441425	11946374	5016306
	-9.5	5.5705261	-8.9101648	6.4270415		9.5	6.9631581	8.0373173	-0.0636341		4.8296289	-1.2940953	4.6824131	-1.3345245		-0.9967416	-2.5710039	-0.9030011	-1.216598		-0.7389285	6.0579743	-0.8354722	7.913547		-22712667	10620451	29600522	9688137
	-9.5	5.5705261	-8.9414616	6.4583459		9.5	6.9631581	8.1315899	-0.1323748		4.8296289	-1.2940953	4.6646619	-1.3438191		-0.9117834	-1.9256824	-0.9100719	-0.9006953		-0.7550291	6.7001739	-0.8187372	7.7474613		-27675815	40322179	36949033	-5624
	-9.5	5.5705261	-8.8625278	6.2882571		9.5	6.9631581	8.0584459	0.15207744		4.8296289	-1.2940953	4.698308	-1.2513278		-0.8253081	-1.2688373	-0.6786296	-0.6142423		-0.608143	6.6146479	-0.5603252	7.660253		-33476193	85323322	40684608	-15822
	-9.5	5.5705261	-8.8733006	6.4267836		9.5	6.9631581	8.2160273	0.02182422		4.8296289	-1.2940953	4.7053828	-1.389081		-0.7388328	-0.6119922	-0.6514976	-0.4568645		0.05700404	6.4401088	-0.58533	7.3436279		-36777406	90218914	45665538	-1331786
											4.8296289	-1.2940953	3.9963007	-1.5179861		-0.7388328	-0.6119922	0.28700483	3.5461564		0.05700404	6.4401088	0.10268569	4.087213		-36777406	90218914	-6215271	-25513687
											4.8296289	-1.2940953	4.3100939	-1.5742403		-0.6538746	0.03332925	0.40594777	3.8981366		0.42844057	6.4242306	0.22536598	4.0975184		-41004496	85728681	-11554325	-21730802
											4.8296289	-1.2940953	4.4902539	-1.6400506		-0.5673993	0.69017434	0.5058285	4.0913196		1.0121117	5.5856028	0.3037177	3.8757088		-45045929	80123705	-15411085	-17040343
											4.8296289	-1.2940953	4.5807304	-1.6478198		-0.480924	1.3470194	0.43398938	4.1832795		1.548912	5.1132984	0.49263299	3.6711652		-5010685	6221022	-2026509	-7467987
											4.8296289	-1.2940953	4.6091657	-1.6378803		-0.3959658	1.9923409	0.57275862	4.2220488		1.6722622	4.7859583	0.54943365	3.7133799		-53013639	11342486	-24105566	29644313
											4.8296289	-1.2940953	4.6347489	-1.7029172		-0.3094905	2.6491859	0.55747193	4.2745638		1.6759934	4.059052	0.65444964	3.7578721		-54145007	17430437	-27478454	99274224
											4.8296289	-1.2940953	4.6192169	-1.7117369		-0.2230152	3.306031	0.50939643	4.3076763		1.8079503	3.7663682	0.78174418	3.4771414		-56458969	29329362	-27633402	18811184
											4.8296289	-1.2940953	4.6263819	-1.6839038		-0.1380571	3.9513526	0.50427163	4.2531471		2.4069002	3.6040199	0.90661889	3.2623963		-5758667	40067124	-28058565	21513145
											4.8296289	-1.2940953	4.6381454	-1.6304954		-0.0515818	4.6081977	0.46177995	4.173255		3.1809046	3.7858679	0.94919246	3.1141896		-51768141	4547226	-26118319	26252186
											4.8296289	-1.2940953	4.6151366	-1.7352978		-5.55E-15	5	0.56427437	4.1174293		4.3671379	4.3507538	0.90241683	2.923619		-40478263	51635056	-24409046	30189903
