# Supplementary material for: Magnetic resonance-based eye tracking using deep neural networks
Source: Nat Neurosci. 2021 Nov 8;24(12):1772–9. doi: 10.1038/s41593-021-00947-w (PMC10097595; doi:10.1038/s41593-021-00947-w)
Supplement: Source Data Extended Data Fig. 9 — Statistical source data. [file 41593_2021_947_MOESM15_ESM.xlsx]

## Sheet: Extended Data Fig 9
Eyes-open vs closed decoding in exemplary participant				Eyes-open vs closed decoding on group level
	Ground truth	DeepMReye			Balanced accuracy				False Positive Rate	True Positive Rate
	0	1.426828146		Subject 1	0.889281894				0	0
	21.6666660309	27.1577777863		Subject 2	0.8489647713				0.01	0.4830258495
	23.3333339691	28.5346183777		Subject 3	0.9655279503				0.02	0.6367539854
	0	2.021822691		Subject 4	0.7689706836				0.03	0.7072127875
	0	1.0025085211		Subject 5	0.6296468401				0.04	0.7437719273
	0	1.6113852262		Subject 6	0.8218508356				0.05	0.7702357026
	0	12.1101169586		Subject 7	0.8511017755				0.06	0.7890754447
	0	2.2265689373		Subject 8	0.8383124357				0.07	0.8035531487
	10	26.2617111206		Subject 9	0.6702688455				0.08	0.8169161583
	11.6666669846	2.3200221062		Subject 10	0.6458719852				0.09	0.8280546873
	0	1.7712253332		Subject 11	0.8250124562				0.1	0.8381172367
	0	1.2336013317		Subject 12	0.8893570537				0.11	0.8452089535
	0	1.983840704		Subject 13	0.9137071651				0.12	0.8513114189
	51.6666679382	44.4475402832		Subject 14	0.9249845009				0.13	0.8570026525
	4.9180326462	2.8678832054		Subject 15	0.565128827				0.14	0.8632459453
	0	1.6743371487		Subject 16	0.7753076255				0.15	0.8672157796
	0	1.3782682419		Subject 17	0.4863930174				0.16	0.8719629399
	0	0.925216198		Subject 18	0.8080337079				0.17	0.8758351167
	0	1.2583603859		Subject 19	0.9503612944				0.18	0.8794152476
	0	1.3619816303		Subject 20	0.9364252396				0.19	0.8830499148
	15	23.5204620361		Subject 21	0.4757748861				0.2	0.8873280395
	0	1.6934970617		Subject 22	0.8677262358				0.21	0.8900669487
	0	2.497387886		Subject 23	0.6986592241				0.22	0.8936716653
	0	3.8672242165		Subject 24	0.8609211585				0.23	0.8960567089
	0	1.5115402937							0.24	0.8989053915
	0	1.8681800365							0.25	0.9016179362
	0	2.1871016026							0.26	0.904125865
	0	1.1595636606							0.27	0.9074925295
	0	1.7919125557							0.28	0.9097633636
	20	26.9508686066							0.29	0.9118781846
	0	1.9715274572							0.3	0.9137315017
	0	1.1839153767							0.31	0.9156666532
	0	0.977545023							0.32	0.9172201311
	0	1.626799345							0.33	0.919362256
	0	1.2339305878							0.34	0.9210141973
	0	1.1559092999							0.35	0.9229745263
	0	1.6076836586							0.36	0.9249171935
	0	2.5523457527							0.37	0.9273523254
	0	1.0895726681							0.38	0.9290950607
	0	2.3694868088							0.39	0.9305936979
	24.5901641846	31.6144599915							0.4	0.9321165232
	0	2.032500267							0.41	0.9341902291
	0	1.3289507627							0.42	0.9366307146
	0	0.9288175106							0.43	0.9376785141
	0	0.8852256536							0.44	0.9391922366
	0	0.7563102841							0.45	0.9410732433
	0	0.9703971148							0.46	0.9423201375
	0	2.9767565727							0.47	0.9435291374
	0	1.7328619957							0.48	0.9451743324
	0	1.2643709183							0.49	0.9462520363
	0	1.7222876549							0.5	0.947767369
	0	1.6037294865							0.51	0.9489933106
	0	2.2713119984							0.52	0.950523143
	20	25.8624267578							0.53	0.9516802401
	0	1.6617662907							0.54	0.9535938532
	0	2.3414263725							0.55	0.9547334015
	0	1.1608651876							0.56	0.9561938629
	0	2.0017418861							0.57	0.9572382958
	0	1.8619382381							0.58	0.9587751221
	0	2.0290503502							0.59	0.9597395298
	0	1.6363296509							0.6	0.9614341214
	18.3333339691	15.1075077057							0.61	0.9623379018
	0	2.0028965473							0.62	0.9630009556
	0	1.3022408485							0.63	0.9640840388
	0	1.0489926338							0.64	0.9659263452
	0	1.7009294033							0.65	0.9672907125
	0	1.8159105778							0.66	0.9687982917
	0	1.334505558							0.67	0.9698681484
	0	1.7276643515							0.68	0.9710424657
	0	1.4433342218							0.69	0.9721403296
	0	1.3455438614							0.7	0.973146322
	0	1.5050715208							0.71	0.9741892117
	21.6666660309	27.4351768494							0.72	0.975232406
	0	2.3108186722							0.73	0.9761361294
	0	1.4494409561							0.74	0.9771795732
	0	0.9552542567							0.75	0.9779644908
	0	4.1204957962							0.76	0.9793686675
	0	1.1250013113							0.77	0.9803650613
	10	5.4591245651							0.78	0.9816986891
	0	3.1145148277							0.79	0.9827757244
	0	1.969855547							0.8	0.9840251333
	0	8.8595972061							0.81	0.98513813
	0	1.5715243816							0.82	0.9861150411
	0	1.1741104126							0.83	0.986872368
	0	3.2507593632							0.84	0.9874629693
	0	2.0677082539							0.85	0.9889285402
	0	1.5081489086							0.86	0.9893458568
	0	1.1687216759							0.87	0.9906380778
	0	2.0073335171							0.88	0.9909170178
	0	1.5114965439							0.89	0.9917333616
	0	0.826846838							0.9	0.9923284076
	36.6666679382	29.9737930298							0.91	0.9931502446
	0	1.8108808994							0.92	0.9943058605
	0	1.8302586079							0.93	0.995027391
	0	1.6865767241							0.94	0.9963215303
	0	1.8657488823							0.95	0.9972736153
	0	2.1964700222							0.96	0.997952014
	0	1.5359575748							0.97	0.9987194578
	0	2.34593153							0.98	0.9989469566
	0	2.0641496181							0.99	0.9992915052
	0	1.2993321419							1	1
	0	1.7990013361
	0	2.005988121
	20	24.7667446136
	0	1.5777959824
	0	1.2380508184
	0	2.2443957329
	20	26.7284469604
	0	1.175475359
	0	2.996108532
	0	2.3260769844
	0	2.080976963
	0	1.5983508825
	0	1.594012022
	0	1.8970369101
	0	1.9775454998
	0	1.5659620762
	0	1.5405750275
	0	1.6937479973
	0	1.677850008
	21.6666660309	20.1479568481
	0	1.5775289536
	0	2.2794599533
	0	1.4032289982
	0	3.4421086311
	10	2.6605725288
	13.3333330154	23.9513778687
	0	0.9459542036
	0	1.207041502
	0	1.3521826267
	0	1.5071097612
	0	1.9859695435
	0	1.0443762541
	0	1.4952912331
	0	1.0800242424
	0	6.5988550186
	0	1.0665736198
	23.3333339691	24.9381141663
	0	1.7841598988
	0	1.7229492664
	0	2.198400259
	0	1.3080983162
	0	1.6524846554
	0	0.844489336
	20	17.6609954834
	0	4.7963938713
	0	1.7874920368
	0	2.7872302532
	0	1.5164921284
	0	1.8435838223
	0	2.1462726593
	0	1.4454233646
	0	2.7392795086
	0	1.2703180313
	0	2.7025642395
	23.3333339691	25.5207824707
	0	8.6781511307
	0	3.5760931969
	0	2.177169323
	0	1.2071137428
	0	1.6564593315
	23.3333339691	30.2458572388
	0	1.5092759132
	0	1.0245496035
	0	1.4170229435
	0	1.0996723175
	0	5.0877361298
	0	1.9552690983
	0	1.8115363121
	0	7.3766317368
	0	1.4883691072
	0	2.8012161255
	0	2.0700626373
	0	2.5581092834
	0	3.2229912281
	28.3333339691	31.7581748962
	6.6666665077	8.1429166794
	0	2.1494560242
	0	2.5675816536
	0	1.4539818764
	0	1.2706003189
	0	2.3138546944
	0	2.5327854156
	15	26.6562271118
	3.3333332539	2.1903142929
	0	2.9897799492
	0	2.614803791
	0	2.5087976456
	0	1.9621251822
	0	2.3072843552
	0	0.9509911537
	0	1.1542608738
	23.3333339691	25.3810768127
	0	9.169424057
	0	3.7186553478
	0	1.1949291229
	0	1.1693196297
	0	1.1633062363
	0	2.554772377
	20.689655304	33.8209609985
